# Supplementary material for: {2-[6-(1H-Benzimidazol-2-yl-κN 3)-2-pyridyl-κN]benzimidazolato-κN}(dicyanamido-κN)(methanol-κO)copper(II)
Source: Acta Crystallogr Sect E Struct Rep Online. 2010 Dec 11;67(Pt 1):m61. doi: 10.1107/S1600536810050178 (PMC3050137; doi:10.1107/S1600536810050178)
Supplement: Supplementary file 1 [file e-67-00m61-sup1.cif]

##############################################################################
###                                                                        ###
###        Electronic paper (Acta Crystallographica Section E)             ###
###                                                                        ###
##############################################################################
#                                                                            #
# This CIF contains the data in a paper accepted for publication in Acta     #
# Crystallographica Section E. It conforms to the requirements of Notes      #
# for Authors for Section E, and has been peer reviewed under the auspices   #
# of the IUCr Commission on Journals.                                        #
#                                                                            #
# Full details of the Crystallographic Information File format               #
# are given in the paper "The Crystallographic Information File (CIF):       #
# a New Standard Archive File for Crystallography" by S. R. Hall, F. H.      #
# Allen and I. D. Brown [Acta Cryst. (1991), A47, 655-685].                  #
#                                                                            #
# The current version of the core CIF dictionary is obtainable from          #
# ftp://ftp.iucr.org/pub/cif_core.dic. The current version number is 2.4.    #
#                                                                            #
# Software is freely available for graphical display of the structure(s) in  #
# this CIF.  For information consult the CIF home page http://www.iucr.org/  #
# cif/home.html                                                              #
#                                                                            #
# This file may be used for bona fide research purposes within the           #
# scientific community so long as proper attribution is given to the journal # 
# article from which it was obtained.                                        #
#                                                                            #
##############################################################################
                                             
data_I
_audit_creation_method     'SHELXTL (Sheldrick, 2008)'
_chemical_name_systematic
;
{2-[6-(1<i>H</i>-Benzimidazol-2-yl-\k<i>N</i>^3^)-2-pyridyl-
\k<i>N</i>]benzimidazolato-\k<i>N</i>}(dicyanamido-\k<i>N</i>)(methanol-
\k<i>O</i>)copper(II)
;
_chemical_name_common     ?
_chemical_formula_moiety     'C22 H16 Cu N8 O'
_chemical_formula_sum     'C22 H16 Cu N8 O'
_chemical_formula_iupac     '[Cu (C19 H12 N5) (C2 N3) (C H4 O)]'
_chemical_formula_weight     471.98
_chemical_melting_point     ?
_symmetry_cell_setting     triclinic
_symmetry_space_group_name_H-M     'P -1'
loop_
    _symmetry_equiv_pos_as_xyz
    'x, y, z'
    '-x, -y, -z'
_cell_length_a     6.8262(14)
_cell_length_b     12.189(2)
_cell_length_c     12.609(3)
_cell_angle_alpha     101.74(3)
_cell_angle_beta     99.03(3)
_cell_angle_gamma     97.12(3)
_cell_volume     1001.2(4)
_cell_formula_units_Z     2
_cell_measurement_reflns_used     4368
_cell_measurement_theta_min     3.4597
_cell_measurement_theta_max     29.0485
_cell_measurement_temperature     293(2)
_exptl_crystal_description     block
_exptl_crystal_colour     green
_exptl_crystal_size_max     0.2
_exptl_crystal_size_mid     0.16
_exptl_crystal_size_min     0.12
_exptl_crystal_density_diffrn     1.566
_exptl_crystal_density_meas     ?
_exptl_crystal_density_method     'not measured'
_exptl_crystal_F_000     482
_exptl_absorpt_coefficient_mu     1.125
_exptl_absorpt_correction_type     multi-scan
_exptl_absorpt_process_details     '(CrystalClear; Rigaku, 2007)'
_exptl_absorpt_correction_T_min     0.806
_exptl_absorpt_correction_T_max     0.874
_exptl_special_details
;
;
_diffrn_ambient_temperature     293(2)
_diffrn_radiation_type     MoK\a
_diffrn_radiation_wavelength     0.71073
_diffrn_radiation_source     'fine-focus sealed tube'
_diffrn_radiation_monochromator     graphite
_diffrn_measurement_device_type     'Rigaku Saturn724'
_diffrn_measurement_method     \w
_diffrn_detector_area_resol_mean     ?
_diffrn_reflns_number     7787
_diffrn_reflns_av_R_equivalents     0.0197
_diffrn_reflns_av_sigmaI/netI     0.0323
_diffrn_reflns_theta_min     3.41
_diffrn_reflns_theta_max     25.34
_diffrn_reflns_theta_full     25.34
_diffrn_measured_fraction_theta_max     0.981
_diffrn_measured_fraction_theta_full     0.981
_diffrn_reflns_limit_h_min     -8
_diffrn_reflns_limit_h_max     7
_diffrn_reflns_limit_k_min     -14
_diffrn_reflns_limit_k_max     14
_diffrn_reflns_limit_l_min     -15
_diffrn_reflns_limit_l_max     13
_diffrn_standards_number     0
_diffrn_standards_interval_count     ?
_diffrn_standards_interval_time     0
_diffrn_standards_decay_%     0
_refine_special_details
;
 Refinement of F^2^ against ALL reflections.  The weighted R-factor wR and
 goodness of fit S are based on F^2^, conventional R-factors R are based
 on F, with F set to zero for negative F^2^. The threshold expression of
 F^2^ > 2sigma(F^2^) is used only for calculating R-factors(gt) etc. and is
 not relevant to the choice of reflections for refinement.  R-factors based
 on F^2^ are statistically about twice as large as those based on F, and R-
 factors based on ALL data will be even larger.
;
_reflns_number_total     3591
_reflns_number_gt     3294
_reflns_threshold_expression     I>2\s(I)
_refine_ls_structure_factor_coef     Fsqd
_refine_ls_matrix_type     full
_refine_ls_R_factor_all     0.0338
_refine_ls_R_factor_gt     0.0303
_refine_ls_wR_factor_gt     0.0706
_refine_ls_wR_factor_ref     0.0724
_refine_ls_goodness_of_fit_ref     1.023
_refine_ls_restrained_S_all     1.023
_refine_ls_number_reflns     3591
_refine_ls_number_parameters     290
_refine_ls_number_restraints     0
_refine_ls_hydrogen_treatment     constr
_refine_ls_weighting_scheme     calc
_refine_ls_weighting_details
         'calc w=1/[\s^2^(Fo^2^)+(0.0326P)^2^+0.7506P] where P=(Fo^2^+2Fc^2^)/3'
_atom_sites_solution_hydrogens     geom
_atom_sites_solution_primary     direct
_atom_sites_solution_secondary     difmap
_refine_ls_shift/su_max     0.000
_refine_ls_shift/su_mean     0.000
_refine_diff_density_max     0.523
_refine_diff_density_min     -0.276
_refine_ls_extinction_method     none
_refine_ls_extinction_coef     ?
loop_
    _atom_type_symbol
    _atom_type_description
    _atom_type_scat_dispersion_real
    _atom_type_scat_dispersion_imag
    _atom_type_scat_source
    'C' 'C' 0.0033 0.0016
                         'International Tables Vol C Tables 4.2.6.8 and 6.1.1.4'
    'H' 'H' 0.0000 0.0000
                         'International Tables Vol C Tables 4.2.6.8 and 6.1.1.4'
    'Cu' 'Cu' 0.3201 1.2651
                         'International Tables Vol C Tables 4.2.6.8 and 6.1.1.4'
    'N' 'N' 0.0061 0.0033
                         'International Tables Vol C Tables 4.2.6.8 and 6.1.1.4'
    'O' 'O' 0.0106 0.0060
                         'International Tables Vol C Tables 4.2.6.8 and 6.1.1.4'
_computing_data_collection     'CrystalClear (Rigaku, 2007)'
_computing_cell_refinement     'CrystalClear (Rigaku, 2007)'
_computing_data_reduction     'CrystalClear (Rigaku, 2007)'
_computing_structure_solution     'SHELXS97 (Sheldrick, 2008)'
_computing_structure_refinement     'SHELXL97 (Sheldrick, 2008)'
_computing_molecular_graphics     'SHELXTL (Sheldrick, 2008)'
_computing_publication_material     'SHELXTL (Sheldrick, 2008)'
loop_
    _atom_site_type_symbol
    _atom_site_label
    _atom_site_fract_x
    _atom_site_fract_y
    _atom_site_fract_z
    _atom_site_U_iso_or_equiv
    _atom_site_adp_type
    _atom_site_calc_flag
    _atom_site_refinement_flags
    _atom_site_occupancy
    _atom_site_disorder_assembly
    _atom_site_disorder_group
    Cu Cu1 0.40402(4) 0.04545(2) 0.20901(2) 0.01736(10) Uani d . 1 . .
    O O1 0.1127(2) 0.03746(13) 0.27080(12) 0.0254(4) Uani d . 1 . .
    H H1 0.0241 0.0546 0.2282 0.030 Uiso d R 1 . .
    N N1 0.3511(3) 0.14654(14) 0.10718(14) 0.0168(4) Uani d . 1 . .
    N N2 0.5225(3) 0.19964(14) 0.31068(14) 0.0196(4) Uani d . 1 . .
    N N3 0.5742(3) 0.38708(14) 0.32891(15) 0.0225(4) Uani d . 1 . .
    H H3A 0.5719 0.4521 0.3125 0.027 Uiso d R 1 . .
    N N4 0.2876(3) -0.06889(14) 0.06878(14) 0.0178(4) Uani d . 1 . .
    N N5 0.1565(3) -0.09661(14) -0.11513(14) 0.0188(4) Uani d . 1 . .
    N N6 0.5284(3) -0.05076(15) 0.29717(15) 0.0246(4) Uani d . 1 . .
    N N7 0.7320(3) -0.19234(16) 0.34181(17) 0.0307(5) Uani d . 1 . .
    N N8 0.6356(4) -0.39938(18) 0.2773(2) 0.0430(6) Uani d . 1 . .
    C C1 0.2400(3) -0.18446(17) 0.02561(17) 0.0171(4) Uani d . 1 . .
    C C2 0.2565(3) -0.27628(17) 0.07551(19) 0.0203(5) Uani d . 1 . .
    H H2A 0.3067 -0.2652 0.1505 0.024 Uiso calc R 1 . .
    C C3 0.1956(3) -0.38377(18) 0.0091(2) 0.0247(5) Uani d . 1 . .
    H H3B 0.2048 -0.4464 0.0401 0.030 Uiso calc R 1 . .
    C C4 0.1200(3) -0.40094(19) -0.1044(2) 0.0260(5) Uani d . 1 . .
    H H4A 0.0827 -0.4747 -0.1469 0.031 Uiso calc R 1 . .
    C C5 0.0996(3) -0.31132(19) -0.15430(19) 0.0238(5) Uani d . 1 . .
    H H5B 0.0478 -0.3233 -0.2292 0.029 Uiso calc R 1 . .
    C C6 0.1599(3) -0.20125(17) -0.08783(17) 0.0181(4) Uani d . 1 . .
    C C7 0.2323(3) -0.02371(17) -0.01919(17) 0.0166(4) Uani d . 1 . .
    C C8 0.2646(3) 0.10090(17) 0.00213(17) 0.0172(4) Uani d . 1 . .
    C C9 0.2181(3) 0.17004(18) -0.07045(18) 0.0203(5) Uani d . 1 . .
    H H9A 0.1545 0.1389 -0.1431 0.024 Uiso calc R 1 . .
    C C10 0.2695(3) 0.28666(18) -0.03130(19) 0.0225(5) Uani d . 1 . .
    H H10A 0.2409 0.3345 -0.0785 0.027 Uiso calc R 1 . .
    C C11 0.3629(3) 0.33284(18) 0.07713(19) 0.0211(5) Uani d . 1 . .
    H H11A 0.3985 0.4110 0.1033 0.025 Uiso calc R 1 . .
    C C12 0.4016(3) 0.25952(17) 0.14528(18) 0.0185(5) Uani d . 1 . .
    C C13 0.4982(3) 0.28491(17) 0.26130(18) 0.0186(5) Uani d . 1 . .
    C C14 0.6564(3) 0.36794(18) 0.42919(19) 0.0240(5) Uani d . 1 . .
    C C15 0.7569(4) 0.4417(2) 0.5265(2) 0.0351(6) Uani d . 1 . .
    H H15A 0.7786 0.5200 0.5337 0.042 Uiso calc R 1 . .
    C C16 0.8230(4) 0.3930(2) 0.6122(2) 0.0400(7) Uani d . 1 . .
    H H16A 0.8917 0.4398 0.6788 0.048 Uiso calc R 1 . .
    C C17 0.7900(4) 0.2751(2) 0.6023(2) 0.0343(6) Uani d . 1 . .
    H H17A 0.8374 0.2457 0.6621 0.041 Uiso calc R 1 . .
    C C18 0.6886(4) 0.2019(2) 0.50539(19) 0.0272(5) Uani d . 1 . .
    H H18A 0.6655 0.1238 0.4991 0.033 Uiso calc R 1 . .
    C C19 0.6224(3) 0.24939(18) 0.41759(18) 0.0209(5) Uani d . 1 . .
    C C20 0.6166(3) -0.12164(18) 0.31518(17) 0.0205(5) Uani d . 1 . .
    C C21 0.6717(4) -0.3023(2) 0.3061(2) 0.0273(5) Uani d . 1 . .
    C C22 0.1031(4) 0.0833(2) 0.3824(2) 0.0383(6) Uani d . 1 . .
    H H22A 0.1013 0.1634 0.3931 0.057 Uiso calc R 1 . .
    H H22B 0.2185 0.0705 0.4297 0.057 Uiso calc R 1 . .
    H H22C -0.0169 0.0470 0.3999 0.057 Uiso calc R 1 . .
loop_
    _atom_site_aniso_label
    _atom_site_aniso_U_11
    _atom_site_aniso_U_22
    _atom_site_aniso_U_33
    _atom_site_aniso_U_12
    _atom_site_aniso_U_13
    _atom_site_aniso_U_23
    Cu1 0.02205(16) 0.01322(14) 0.01587(15) 0.00307(10) 0.00051(11) 0.00332(10)
    O1 0.0220(8) 0.0372(9) 0.0165(8) 0.0072(7) 0.0009(7) 0.0057(7)
    N1 0.0174(9) 0.0157(9) 0.0182(9) 0.0033(7) 0.0042(7) 0.0049(7)
    N2 0.0220(10) 0.0169(9) 0.0190(10) 0.0037(7) 0.0017(8) 0.0033(7)
    N3 0.0276(10) 0.0132(9) 0.0256(11) 0.0029(8) 0.0044(8) 0.0026(7)
    N4 0.0181(9) 0.0161(9) 0.0180(9) 0.0017(7) 0.0021(8) 0.0031(7)
    N5 0.0165(9) 0.0222(9) 0.0171(9) 0.0033(7) 0.0029(8) 0.0029(7)
    N6 0.0330(11) 0.0158(9) 0.0234(10) 0.0036(8) -0.0005(9) 0.0055(8)
    N7 0.0317(12) 0.0227(10) 0.0371(12) 0.0092(9) -0.0029(9) 0.0101(9)
    N8 0.0559(16) 0.0243(12) 0.0550(16) 0.0137(11) 0.0164(13) 0.0145(10)
    C1 0.0143(10) 0.0155(10) 0.0203(11) 0.0013(8) 0.0048(9) 0.0007(8)
    C2 0.0178(11) 0.0203(11) 0.0225(12) 0.0026(9) 0.0031(9) 0.0045(9)
    C3 0.0220(12) 0.0171(11) 0.0344(14) 0.0023(9) 0.0060(10) 0.0047(9)
    C4 0.0228(12) 0.0175(11) 0.0318(13) -0.0002(9) 0.0029(10) -0.0037(9)
    C5 0.0195(12) 0.0258(12) 0.0214(12) 0.0005(9) 0.0028(10) -0.0027(9)
    C6 0.0145(11) 0.0201(11) 0.0194(11) 0.0019(8) 0.0057(9) 0.0026(8)
    C7 0.0142(10) 0.0195(10) 0.0166(11) 0.0039(8) 0.0030(9) 0.0044(8)
    C8 0.0133(11) 0.0200(11) 0.0186(11) 0.0021(8) 0.0048(9) 0.0040(8)
    C9 0.0188(11) 0.0266(12) 0.0176(11) 0.0048(9) 0.0047(9) 0.0080(9)
    C10 0.0218(12) 0.0249(12) 0.0272(12) 0.0087(9) 0.0083(10) 0.0145(9)
    C11 0.0211(12) 0.0170(11) 0.0281(12) 0.0063(9) 0.0074(10) 0.0079(9)
    C12 0.0170(11) 0.0172(10) 0.0222(12) 0.0041(9) 0.0061(9) 0.0040(8)
    C13 0.0203(11) 0.0143(10) 0.0217(11) 0.0032(8) 0.0066(9) 0.0029(8)
    C14 0.0231(12) 0.0228(11) 0.0241(12) 0.0029(9) 0.0052(10) 0.0006(9)
    C15 0.0378(15) 0.0275(13) 0.0315(14) -0.0026(11) 0.0034(12) -0.0057(10)
    C16 0.0400(16) 0.0421(15) 0.0256(14) -0.0023(13) -0.0029(12) -0.0080(11)
    C17 0.0317(14) 0.0474(16) 0.0207(13) 0.0069(12) -0.0010(11) 0.0051(11)
    C18 0.0277(13) 0.0302(13) 0.0228(13) 0.0058(10) 0.0022(10) 0.0053(10)
    C19 0.0188(11) 0.0222(11) 0.0195(12) 0.0026(9) 0.0028(9) 0.0009(9)
    C20 0.0255(12) 0.0174(11) 0.0157(11) -0.0016(9) 0.0006(9) 0.0023(8)
    C21 0.0322(14) 0.0256(13) 0.0295(13) 0.0108(10) 0.0080(11) 0.0128(10)
    C22 0.0356(15) 0.0572(17) 0.0196(13) 0.0053(13) 0.0073(11) 0.0028(12)
_geom_special_details
;
 All esds (except the esd in the dihedral angle between two l.s. planes)
 are estimated using the full covariance matrix.  The cell esds are taken
 into account individually in the estimation of esds in distances, angles
 and torsion angles; correlations between esds in cell parameters are only
 used when they are defined by crystal symmetry.  An approximate (isotropic)
 treatment of cell esds is used for estimating esds involving l.s. planes.
;
loop_
    _geom_bond_atom_site_label_1
    _geom_bond_atom_site_label_2
    _geom_bond_site_symmetry_2
    _geom_bond_distance
    _geom_bond_publ_flag
    Cu1 N6 . 1.9528(19) ?
    Cu1 N1 . 1.9763(18) ?
    Cu1 N4 . 1.9955(19) ?
    Cu1 N2 . 2.0364(19) ?
    Cu1 O1 . 2.2452(16) ?
    O1 C22 . 1.420(3) ?
    O1 H1 . 0.8200 ?
    N1 C8 . 1.336(3) ?
    N1 C12 . 1.344(3) ?
    N2 C13 . 1.330(3) ?
    N2 C19 . 1.388(3) ?
    N3 C13 . 1.348(3) ?
    N3 C14 . 1.378(3) ?
    N3 H3A . 0.8601 ?
    N4 C7 . 1.358(3) ?
    N4 C1 . 1.380(3) ?
    N5 C7 . 1.331(3) ?
    N5 C6 . 1.389(3) ?
    N6 C20 . 1.151(3) ?
    N7 C20 . 1.296(3) ?
    N7 C21 . 1.315(3) ?
    N8 C21 . 1.148(3) ?
    C1 C2 . 1.399(3) ?
    C1 C6 . 1.412(3) ?
    C2 C3 . 1.378(3) ?
    C2 H2A . 0.9300 ?
    C3 C4 . 1.406(3) ?
    C3 H3B . 0.9300 ?
    C4 C5 . 1.378(3) ?
    C4 H4A . 0.9300 ?
    C5 C6 . 1.403(3) ?
    C5 H5B . 0.9300 ?
    C7 C8 . 1.470(3) ?
    C8 C9 . 1.392(3) ?
    C9 C10 . 1.387(3) ?
    C9 H9A . 0.9300 ?
    C10 C11 . 1.384(3) ?
    C10 H10A . 0.9300 ?
    C11 C12 . 1.381(3) ?
    C11 H11A . 0.9300 ?
    C12 C13 . 1.461(3) ?
    C14 C15 . 1.386(3) ?
    C14 C19 . 1.408(3) ?
    C15 C16 . 1.377(4) ?
    C15 H15A . 0.9300 ?
    C16 C17 . 1.404(4) ?
    C16 H16A . 0.9300 ?
    C17 C18 . 1.380(3) ?
    C17 H17A . 0.9300 ?
    C18 C19 . 1.390(3) ?
    C18 H18A . 0.9300 ?
    C22 H22A . 0.9600 ?
    C22 H22B . 0.9600 ?
    C22 H22C . 0.9600 ?
loop_
    _geom_angle_atom_site_label_1
    _geom_angle_atom_site_label_2
    _geom_angle_atom_site_label_3
    _geom_angle_site_symmetry_1
    _geom_angle_site_symmetry_3
    _geom_angle
    _geom_angle_publ_flag
    N6 Cu1 N1 . . 164.13(8) ?
    N6 Cu1 N4 . . 100.45(8) ?
    N1 Cu1 N4 . . 79.51(7) ?
    N6 Cu1 N2 . . 98.73(8) ?
    N1 Cu1 N2 . . 79.36(7) ?
    N4 Cu1 N2 . . 158.46(7) ?
    N6 Cu1 O1 . . 97.03(7) ?
    N1 Cu1 O1 . . 98.82(7) ?
    N4 Cu1 O1 . . 93.63(7) ?
    N2 Cu1 O1 . . 93.64(7) ?
    C22 O1 Cu1 . . 122.14(14) ?
    C22 O1 H1 . . 111.5 ?
    Cu1 O1 H1 . . 111.4 ?
    C8 N1 C12 . . 121.54(18) ?
    C8 N1 Cu1 . . 119.15(14) ?
    C12 N1 Cu1 . . 119.31(14) ?
    C13 N2 C19 . . 105.85(17) ?
    C13 N2 Cu1 . . 112.46(14) ?
    C19 N2 Cu1 . . 141.69(15) ?
    C13 N3 C14 . . 107.20(18) ?
    C13 N3 H3A . . 126.4 ?
    C14 N3 H3A . . 126.4 ?
    C7 N4 C1 . . 103.53(17) ?
    C7 N4 Cu1 . . 114.48(13) ?
    C1 N4 Cu1 . . 141.98(15) ?
    C7 N5 C6 . . 102.69(17) ?
    C20 N6 Cu1 . . 156.97(18) ?
    C20 N7 C21 . . 120.2(2) ?
    N4 C1 C2 . . 131.1(2) ?
    N4 C1 C6 . . 107.57(18) ?
    C2 C1 C6 . . 121.29(19) ?
    C3 C2 C1 . . 117.4(2) ?
    C3 C2 H2A . . 121.3 ?
    C1 C2 H2A . . 121.3 ?
    C2 C3 C4 . . 121.5(2) ?
    C2 C3 H3B . . 119.2 ?
    C4 C3 H3B . . 119.2 ?
    C5 C4 C3 . . 121.7(2) ?
    C5 C4 H4A . . 119.1 ?
    C3 C4 H4A . . 119.1 ?
    C4 C5 C6 . . 117.5(2) ?
    C4 C5 H5B . . 121.2 ?
    C6 C5 H5B . . 121.2 ?
    N5 C6 C5 . . 130.0(2) ?
    N5 C6 C1 . . 109.42(18) ?
    C5 C6 C1 . . 120.6(2) ?
    N5 C7 N4 . . 116.78(18) ?
    N5 C7 C8 . . 127.12(19) ?
    N4 C7 C8 . . 116.10(18) ?
    N1 C8 C9 . . 120.47(19) ?
    N1 C8 C7 . . 110.70(18) ?
    C9 C8 C7 . . 128.83(19) ?
    C10 C9 C8 . . 118.1(2) ?
    C10 C9 H9A . . 121.0 ?
    C8 C9 H9A . . 121.0 ?
    C11 C10 C9 . . 120.9(2) ?
    C11 C10 H10A . . 119.6 ?
    C9 C10 H10A . . 119.6 ?
    C12 C11 C10 . . 118.1(2) ?
    C12 C11 H11A . . 121.0 ?
    C10 C11 H11A . . 121.0 ?
    N1 C12 C11 . . 120.9(2) ?
    N1 C12 C13 . . 109.69(18) ?
    C11 C12 C13 . . 129.39(19) ?
    N2 C13 N3 . . 112.53(19) ?
    N2 C13 C12 . . 119.10(18) ?
    N3 C13 C12 . . 128.36(19) ?
    N3 C14 C15 . . 131.6(2) ?
    N3 C14 C19 . . 106.14(19) ?
    C15 C14 C19 . . 122.3(2) ?
    C16 C15 C14 . . 116.4(2) ?
    C16 C15 H15A . . 121.8 ?
    C14 C15 H15A . . 121.8 ?
    C15 C16 C17 . . 122.1(2) ?
    C15 C16 H16A . . 118.9 ?
    C17 C16 H16A . . 118.9 ?
    C18 C17 C16 . . 121.3(2) ?
    C18 C17 H17A . . 119.4 ?
    C16 C17 H17A . . 119.4 ?
    C17 C18 C19 . . 117.5(2) ?
    C17 C18 H18A . . 121.3 ?
    C19 C18 H18A . . 121.3 ?
    N2 C19 C18 . . 131.3(2) ?
    N2 C19 C14 . . 108.28(19) ?
    C18 C19 C14 . . 120.5(2) ?
    N6 C20 N7 . . 173.5(2) ?
    N8 C21 N7 . . 174.3(3) ?
    O1 C22 H22A . . 109.5 ?
    O1 C22 H22B . . 109.5 ?
    H22A C22 H22B . . 109.5 ?
    O1 C22 H22C . . 109.5 ?
    H22A C22 H22C . . 109.5 ?
    H22B C22 H22C . . 109.5 ?
loop_
    _geom_hbond_atom_site_label_D
    _geom_hbond_atom_site_label_H
    _geom_hbond_atom_site_label_A
    _geom_hbond_site_symmetry_A
    _geom_hbond_distance_DH
    _geom_hbond_distance_HA
    _geom_hbond_distance_DA
    _geom_hbond_angle_DHA
    O1 H1 N5 2 0.82 1.93 2.743(3) 172.0
    N3 H3A N8 1_565 0.86 1.96 2.807(3) 166.3
data_global
_journal_date_recd_electronic     2010-11-16
_journal_date_accepted     2010-12-01
_journal_name_full     'Acta Crystallographica, Section E'
_journal_year     2011
_journal_volume     67
_journal_issue      1
_journal_page_first     m61
_journal_page_last     m61
_journal_paper_category     QM
_journal_coeditor_code     BT5405
_publ_contact_author_name     'Professor C. Zhang'
_publ_contact_author_address
;
 Molecular Materials Research Center, Scientific Research Academy,
 School of Chemistry and Chemical Engineering, Jiangsu University,
 Zhenjiang 212013, People's Republic of China
;
_publ_contact_author_email     'chizhang@ujs.edu.cn'
_publ_contact_author_fax     '+86 511 8879 7815'
_publ_contact_author_phone     '+86 511 8879 7815'
_publ_section_title
;\
{2-[6-(1<i>H</i>-Benzimidazol-2-yl-\k<i>N</i>^3^)-2-pyridyl-\k<i>N</i>]\
benzimidazolato-\k<i>N</i>}(dicyanamido-\k<i>N</i>)(methanol-\k<i>O</i>)\
copper(II)
;
loop_
    _publ_author_name
    _publ_author_address
    'Jingchun Hu'
;
Molecular Materials Research Center, Scientific Research Academy,
School of Chemistry and Chemical Engineering, Jiangsu University,
Zhenjiang 212013, People's Republic of China
;
    'Jinfang Zhang'
;
Molecular Materials Research Center, Scientific Research Academy,
School of Chemistry and Chemical Engineering, Jiangsu University,
Zhenjiang 212013, People's Republic of China
;
    'Weiming Zhang'
;
Molecular Materials Research Center, Scientific Research Academy,
School of Chemistry and Chemical Engineering, Jiangsu University,
Zhenjiang 212013, People's Republic of China
;
    'Chi Zhang'
;
Molecular Materials Research Center, Scientific Research Academy,
School of Chemistry and Chemical Engineering, Jiangsu University,
Zhenjiang 212013, People's Republic of China
;
