# Supplementary material for: {2-[6-(1H-Benzimidazol-2-yl-κN 3)-2-pyridyl-κN]benzimidazolato-κN}(dicyanamido-κN)(methanol-κO)copper(II)
Source: Acta Crystallogr Sect E Struct Rep Online. 2010 Dec 11;67(Pt 1):m61. doi: 10.1107/S1600536810050178 (PMC3050137; doi:10.1107/S1600536810050178)
Supplement: Supplementary file 2 [file e-67-00m61-Isup2.hkl]

# 
# h,k,l, Fc-squared, Fo-squared, sigma(Fo-squared) and status flag 
# 
data_I
_shelx_title ' s in P-1                         P-1' 
_shelx_refln_list_code          4 
_shelx_F_calc_maximum      132.13 
_exptl_crystal_F_000       482.00 
_reflns_d_resolution_high  0.8302 
 
loop_ 
 _symmetry_equiv_pos_as_xyz 
 'x, y, z' 
 '-x, -y, -z' 
 
_cell_length_a     6.8262 
_cell_length_b    12.1890 
_cell_length_c    12.6090 
_cell_angle_alpha 101.740 
_cell_angle_beta   99.030 
_cell_angle_gamma  97.120 
 
_shelx_F_squared_multiplier     1.000 
 
loop_ 
 _refln_index_h 
 _refln_index_k 
 _refln_index_l 
 _refln_F_squared_calc 
 _refln_F_squared_meas 
 _refln_F_squared_sigma 
 _refln_observed_status 
   2   0   0     3622.80     3849.94     28.21 o 
   3   0   0        8.25       10.09      2.11 o 
   4   0   0      950.46      936.88     13.02 o 
   5   0   0      444.37      425.39     11.63 o 
   6   0   0      554.07      550.48     26.42 o 
   7   0   0        3.32        6.41      4.40 o 
   8   0   0      261.91      233.55     14.61 o 
  -7   1   0        0.47       -0.08      1.72 o 
  -6   1   0      183.50      175.98      6.93 o 
  -5   1   0      186.51      183.06      6.40 o 
  -4   1   0       29.91       16.90      2.88 o 
  -3   1   0      300.54      287.42      9.11 o 
  -2   1   0     2167.15     2274.67     20.93 o 
   1   1   0      362.98      351.74      4.48 o 
   2   1   0     4206.68     4332.22     39.08 o 
   3   1   0      176.36      189.69      5.70 o 
   4   1   0      584.62      567.99     14.97 o 
   5   1   0      177.46      172.44      8.13 o 
   6   1   0      769.25      772.35     17.62 o 
   7   1   0      425.90      415.46     26.82 o 
  -8   2   0        6.27        5.49      3.33 o 
  -7   2   0       17.49       10.30      3.18 o 
  -6   2   0      152.62      139.91      6.89 o 
  -5   2   0      829.00      807.14     13.23 o 
  -4   2   0     2311.13     2355.66     25.64 o 
  -3   2   0      961.51      902.95     15.55 o 
  -2   2   0     1109.99     1135.90      8.90 o 
  -1   2   0     4135.22     4051.54     20.36 o 
   0   2   0       66.17       81.99      3.28 o 
   1   2   0     2983.53     2970.42     17.76 o 
   2   2   0     1092.70     1064.79     14.29 o 
   3   2   0     1461.54     1477.54     15.76 o 
   4   2   0       55.03       43.89      4.03 o 
   5   2   0      145.15      154.71      5.98 o 
   6   2   0      663.99      685.72     21.94 o 
   7   2   0      694.72      685.73     36.13 o 
  -8   3   0       12.32       10.95      4.26 o 
  -7   3   0      178.15      177.09     20.90 o 
  -6   3   0       21.44       22.54      3.70 o 
  -5   3   0      208.46      201.27      8.33 o 
  -4   3   0     1358.77     1406.12     16.02 o 
  -3   3   0     2813.41     2792.42     29.73 o 
  -2   3   0      204.74      208.73      4.78 o 
  -1   3   0       93.20      127.23      3.24 o 
   0   3   0     3119.89     3009.03     19.74 o 
   1   3   0     1624.80     1557.22     15.25 o 
   2   3   0     3792.31     3961.35     20.35 o 
   3   3   0     1268.65     1271.49     10.06 o 
   4   3   0      234.29      236.85      6.71 o 
   5   3   0       76.49       75.18      3.45 o 
   6   3   0      459.27      495.24     13.27 o 
   7   3   0      286.87      284.73     19.18 o 
  -8   4   0      204.06      164.45     23.44 o 
  -7   4   0       56.89       51.28     14.12 o 
  -6   4   0      259.74      251.34     34.62 o 
  -5   4   0       44.95       42.64      6.30 o 
  -4   4   0      165.89      169.00      6.07 o 
  -3   4   0     2273.61     2245.44     21.66 o 
  -2   4   0      480.13      460.03      9.52 o 
  -1   4   0      611.22      557.58      8.69 o 
   0   4   0        3.57        6.02      1.25 o 
   1   4   0     3035.43     2900.72     21.51 o 
   2   4   0     2178.83     2156.09     21.47 o 
   3   4   0     2279.89     2246.68     33.98 o 
   4   4   0     1088.19     1112.13     12.47 o 
   5   4   0        0.65        1.32      1.26 o 
   6   4   0      195.81      202.75     45.55 o 
   7   4   0      158.99      148.77     34.52 o 
  -7   5   0      157.19      148.13     12.00 o 
  -6   5   0        8.14        5.28      2.80 o 
  -5   5   0      356.89      352.78     24.15 o 
  -4   5   0      800.02      795.92     10.44 o 
  -3   5   0     2204.56     2254.20     17.77 o 
  -2   5   0      519.90      498.03      9.95 o 
  -1   5   0      120.60      170.05      4.56 o 
   0   5   0      433.01      456.12      8.22 o 
   1   5   0       83.02       58.35      2.84 o 
   2   5   0      396.42      322.61      5.10 o 
   3   5   0     3817.74     4004.76     33.46 o 
   4   5   0      389.37      391.32     19.65 o 
   5   5   0       56.47       67.20     13.16 o 
   6   5   0        5.92        3.97      5.27 o 
   7   5   0       71.60       65.74     28.59 o 
  -7   6   0     1080.88     1065.39     28.11 o 
  -6   6   0      143.82      144.88     19.13 o 
  -5   6   0       15.07       25.07      5.42 o 
  -4   6   0       68.48       56.57      6.36 o 
  -3   6   0     1902.45     1927.34     18.05 o 
  -2   6   0      211.13      167.14      4.56 o 
  -1   6   0       57.28       35.41      4.40 o 
   0   6   0      823.59      903.56     11.01 o 
   1   6   0       78.06      116.69      3.82 o 
   2   6   0       72.59       52.51      4.23 o 
   3   6   0      641.80      638.79      8.37 o 
   4   6   0      459.02      454.47     19.99 o 
   5   6   0      147.55      159.53     19.48 o 
   6   6   0        0.65        4.68      5.69 o 
  -7   7   0      274.03      318.25     21.55 o 
  -6   7   0       51.36       63.03     20.05 o 
  -5   7   0      118.32      116.81     15.48 o 
  -4   7   0      200.93      178.74      6.87 o 
  -3   7   0     1282.25     1271.51     13.59 o 
  -2   7   0     1091.25     1069.04     12.83 o 
  -1   7   0     1922.96     1895.14     19.63 o 
   0   7   0      218.05      232.92      4.72 o 
   1   7   0      407.47      441.96      7.23 o 
   2   7   0      104.37      101.78      3.59 o 
   3   7   0      817.82      817.45     12.61 o 
   4   7   0      830.71      839.23     27.30 o 
   5   7   0       22.46       19.57      9.37 o 
   6   7   0       43.81       29.91     11.51 o 
  -7   8   0       68.04       70.32     10.69 o 
  -6   8   0      151.93      178.17     14.19 o 
  -5   8   0        4.53        8.79      3.16 o 
  -4   8   0      255.92      262.71     11.01 o 
  -3   8   0     1247.47     1264.26     21.14 o 
  -2   8   0     1066.69     1052.76     12.25 o 
  -1   8   0      906.19      922.64     11.65 o 
   0   8   0     1185.33     1138.53     12.47 o 
   1   8   0       43.33       49.37      5.59 o 
   2   8   0      635.93      642.48     10.48 o 
   3   8   0      558.99      563.22     20.80 o 
   4   8   0        4.38        5.26      6.53 o 
   5   8   0      155.78      152.59     32.20 o 
  -7   9   0       66.91       47.95     18.23 o 
  -6   9   0      142.98      137.74     42.40 o 
  -5   9   0      411.89      397.20     26.28 o 
  -4   9   0       46.57       46.93      5.42 o 
  -3   9   0      857.37      875.36     16.79 o 
  -2   9   0       94.73       90.37      7.40 o 
  -1   9   0     1640.48     1701.54     26.43 o 
   0   9   0     2675.25     2595.02     38.80 o 
   1   9   0      206.20      220.27      6.64 o 
   2   9   0        1.90        3.70      1.65 o 
   3   9   0      365.25      360.48     10.88 o 
   4   9   0      254.12      269.68     17.55 o 
   5   9   0       85.20       69.83      9.07 o 
  -6  10   0      392.46      396.01     17.25 o 
  -5  10   0      997.74     1024.01     18.79 o 
  -4  10   0      270.16      276.46     21.78 o 
  -3  10   0       36.99       53.38     12.18 o 
  -2  10   0     1106.65     1097.10     24.50 o 
  -1  10   0     1655.81     1732.85     27.87 o 
   0  10   0       52.89       57.17      5.35 o 
   1  10   0      122.01      121.55      6.67 o 
   2  10   0        1.54        3.96      1.95 o 
   3  10   0      468.54      429.12     15.36 o 
   4  10   0      369.73      381.21     24.40 o 
  -6  11   0       17.46       14.95      5.15 o 
  -5  11   0      157.65      166.00     28.34 o 
  -4  11   0     2257.14     2267.07    380.39 o 
  -3  11   0      326.34      320.37     18.12 o 
  -2  11   0      960.61      946.27     26.51 o 
  -1  11   0      200.78      235.67     12.25 o 
   0  11   0      264.61      288.94      9.43 o 
   1  11   0      598.13      570.27     13.20 o 
   2  11   0      200.25      197.34     17.25 o 
   3  11   0        2.15        1.77      5.68 o 
   4  11   0      208.05      221.16     21.55 o 
  -5  12   0       14.48       22.26      7.80 o 
  -4  12   0       95.69       95.75     10.23 o 
  -3  12   0        2.28        3.98      3.57 o 
  -2  12   0        2.79        3.96      4.37 o 
  -1  12   0      234.55      243.18     12.05 o 
   0  12   0     1048.15     1101.10     32.15 o 
   1  12   0      797.26      725.23     20.58 o 
   2  12   0      291.59      263.82      8.43 o 
   3  12   0        0.89       -1.32      6.22 o 
  -4  13   0      119.12      119.40     22.14 o 
  -3  13   0      159.26      164.67     36.10 o 
  -2  13   0        0.51        2.92      2.51 o 
  -1  13   0      187.06      189.31     13.13 o 
   0  13   0      443.15      447.17     18.77 o 
   1  13   0      344.98      374.70     17.52 o 
   2  13   0       52.60       68.71      9.98 o 
  -3  14   0      263.34      282.80     14.47 o 
  -2  14   0      183.92      198.63     12.38 o 
  -1  14   0       12.83        7.77      3.87 o 
   0  14   0      366.03      392.18     14.82 o 
  -1 -14   1       24.24       22.77      7.64 o 
   0 -14   1      187.87      184.06     10.83 o 
   1 -14   1       99.47      113.11     10.28 o 
   2 -14   1       77.19       64.10     22.48 o 
   3 -14   1       22.44       21.85      6.07 o 
  -2 -13   1       71.05       59.89     23.32 o 
  -1 -13   1       47.23       34.45     11.61 o 
   0 -13   1       88.78      108.28      7.85 o 
   1 -13   1      406.53      464.31     13.42 o 
   2 -13   1      503.70      537.92     34.59 o 
   3 -13   1      288.89      270.18     24.51 o 
   4 -13   1       12.25        7.82      4.52 o 
  -3 -12   1      139.10      154.27     13.54 o 
  -2 -12   1       39.89       46.10      7.25 o 
  -1 -12   1       91.08       66.21     13.80 o 
   0 -12   1        0.98        2.73      2.61 o 
   1 -12   1       26.61       35.72      7.05 o 
   2 -12   1       66.67       63.48     16.41 o 
   3 -12   1      161.14      178.56     18.10 o 
   4 -12   1        0.12        7.59      5.00 o 
   5 -12   1      104.59       82.87     20.52 o 
  -4 -11   1      387.57      376.74     23.63 o 
  -3 -11   1      850.61      883.71     26.54 o 
  -2 -11   1      360.09      358.48     10.50 o 
  -1 -11   1       12.27       11.27      3.54 o 
   0 -11   1        1.48        1.61      2.66 o 
   1 -11   1      102.63       86.67      7.58 o 
   2 -11   1      427.65      428.03     12.85 o 
   3 -11   1       59.21       50.50     12.01 o 
   4 -11   1      230.96      222.29     17.41 o 
   5 -11   1        5.69        4.50      6.21 o 
   6 -11   1       39.84       23.21     12.43 o 
  -5 -10   1        0.68        1.39      3.61 o 
  -4 -10   1      114.04       94.95     39.03 o 
  -3 -10   1      884.63      875.00     48.26 o 
  -2 -10   1       99.48      115.73      4.94 o 
  -1 -10   1      240.78      234.72     21.81 o 
   0 -10   1       64.63       56.39      5.09 o 
   1 -10   1     2971.71     3020.37     30.60 o 
   2 -10   1     1939.71     2016.65     48.14 o 
   3 -10   1      286.08      294.90     12.55 o 
   4 -10   1        7.98        9.63      3.95 o 
   5 -10   1       22.24       21.30      6.46 o 
   6 -10   1       30.00       21.16     12.14 o 
  -5  -9   1      307.22      318.75     21.68 o 
  -4  -9   1       18.47       23.00     11.13 o 
  -3  -9   1      182.19      179.62     25.63 o 
  -2  -9   1      394.08      398.48      8.61 o 
  -1  -9   1     1753.40     1810.02     27.65 o 
   0  -9   1       77.94       66.11      4.43 o 
   1  -9   1      322.90      308.62      6.25 o 
   2  -9   1      292.30      307.23      8.45 o 
   3  -9   1     2331.94     2402.11     44.63 o 
   4  -9   1      941.58      987.18     40.20 o 
   5  -9   1        0.89        8.55      5.11 o 
   6  -9   1       43.21       60.57     24.05 o 
   7  -9   1      173.15      177.82     17.14 o 
  -6  -8   1      418.36      411.64     21.84 o 
  -5  -8   1       94.57      104.69     10.73 o 
  -4  -8   1      105.64       99.18     12.18 o 
  -3  -8   1      702.52      714.69     36.72 o 
  -2  -8   1     1317.68     1305.64     20.11 o 
  -1  -8   1      621.27      663.35      8.98 o 
   0  -8   1       85.01       73.53      5.53 o 
   1  -8   1        0.34        0.91      2.08 o 
   2  -8   1       54.88       49.34      7.23 o 
   3  -8   1     1145.43     1136.34     18.99 o 
   4  -8   1      667.17      662.92     13.15 o 
   5  -8   1       11.38        6.05      2.60 o 
   6  -8   1        2.39        6.14      8.09 o 
   7  -8   1       18.41       12.36      5.60 o 
  -6  -7   1      250.93      248.07     14.16 o 
  -5  -7   1      228.61      210.98     14.86 o 
  -4  -7   1      279.52      303.11     17.02 o 
  -3  -7   1       67.59       74.85      9.01 o 
  -2  -7   1      538.02      505.38      7.48 o 
  -1  -7   1      489.78      444.79      6.10 o 
   0  -7   1     1499.91     1405.27     12.55 o 
   1  -7   1      305.82      395.28      6.28 o 
   2  -7   1        3.23        8.70      1.61 o 
   3  -7   1     1408.92     1439.06     14.99 o 
   4  -7   1      659.41      662.24     11.75 o 
   5  -7   1        3.33        3.58      4.09 o 
   6  -7   1       54.13       59.24     16.02 o 
   7  -7   1       67.76       65.55     19.37 o 
  -6  -6   1      288.39      309.13     15.33 o 
  -5  -6   1      865.13      862.92     32.03 o 
  -4  -6   1      736.81      752.49     25.03 o 
  -3  -6   1      138.29      146.81     10.67 o 
  -2  -6   1      520.75      530.49      5.33 o 
  -1  -6   1      435.60      376.39      7.96 o 
   0  -6   1     3214.64     3178.18     28.97 o 
   1  -6   1     1103.86     1157.70     13.28 o 
   2  -6   1        4.27       11.91      1.97 o 
   3  -6   1      739.69      722.63     19.01 o 
   4  -6   1     1232.35     1305.22     14.03 o 
   5  -6   1     1454.84     1493.13     48.63 o 
   6  -6   1      426.95      421.17     44.01 o 
   7  -6   1       26.58       17.91      9.81 o 
  -7  -5   1       21.82       24.00      9.55 o 
  -6  -5   1      385.64      424.29     55.45 o 
  -5  -5   1      616.18      641.34     22.18 o 
  -4  -5   1      325.74      302.34     17.38 o 
  -3  -5   1      266.28      302.20     29.58 o 
  -2  -5   1     1197.81     1278.01     15.28 o 
  -1  -5   1       79.92       54.45      5.08 o 
   0  -5   1      673.44      515.97      9.55 o 
   1  -5   1       25.17       18.17      2.42 o 
   2  -5   1       93.49       77.69      4.07 o 
   3  -5   1       81.38      115.91      4.71 o 
   4  -5   1     2589.72     2750.14     25.29 o 
   5  -5   1     2886.15     3029.25     51.90 o 
   6  -5   1      383.84      378.19     35.63 o 
   7  -5   1       45.36       40.68      9.68 o 
  -7  -4   1        6.19        5.61      4.10 o 
  -6  -4   1      860.05      881.75     33.63 o 
  -5  -4   1      599.84      671.15     23.81 o 
  -4  -4   1     1095.31     1041.55     23.20 o 
  -3  -4   1      922.05      942.66     20.27 o 
  -2  -4   1       16.71       22.35      4.68 o 
  -1  -4   1      430.39      473.85      6.65 o 
   0  -4   1     2144.20     2058.86     12.88 o 
   1  -4   1     2545.59     2580.19     16.21 o 
   2  -4   1      756.23      689.12     10.21 o 
   3  -4   1       77.23       92.81      4.84 o 
   4  -4   1      630.32      627.34     15.59 o 
   5  -4   1      615.54      609.44     17.40 o 
   6  -4   1      869.86      761.18     22.53 o 
   7  -4   1      202.37      198.35     13.70 o 
  -7  -3   1       38.63       37.65      8.49 o 
  -6  -3   1      551.19      558.31     14.40 o 
  -5  -3   1       91.85       87.66      4.17 o 
  -4  -3   1     1536.07     1530.38     21.70 o 
  -3  -3   1     1363.83     1391.64     29.18 o 
  -2  -3   1       56.16       74.77      5.18 o 
  -1  -3   1     1389.95     1497.01     13.85 o 
   0  -3   1     2852.54     2714.42     17.97 o 
   1  -3   1     1600.53     1475.95     10.95 o 
   2  -3   1      243.79      289.29      4.54 o 
   3  -3   1       30.07       29.42      4.36 o 
   4  -3   1        1.20        4.52      2.56 o 
   5  -3   1      245.65      240.31      7.72 o 
   6  -3   1     1081.33     1056.84     28.70 o 
   7  -3   1      577.13      580.30     18.45 o 
   8  -3   1       70.06       58.49      7.15 o 
  -7  -2   1       57.96       57.16     14.30 o 
  -6  -2   1        0.80        1.04      1.18 o 
  -5  -2   1      242.32      241.97      7.91 o 
  -4  -2   1     1126.13     1081.63     17.55 o 
  -3  -2   1     1483.45     1420.64     14.74 o 
  -2  -2   1      214.24      200.77      2.36 o 
  -1  -2   1     1694.98     1697.33     36.87 o 
   1  -2   1     5895.32     5722.57     39.36 o 
   2  -2   1      200.71      177.38      4.42 o 
   3  -2   1      401.28      371.34      8.60 o 
   4  -2   1      278.88      287.74      6.72 o 
   5  -2   1      288.67      277.21      8.61 o 
   6  -2   1       10.63        4.97      1.91 o 
   7  -2   1      267.51      288.21     16.58 o 
   8  -2   1      231.76      172.14     33.74 o 
  -7  -1   1      269.59      255.45      9.83 o 
  -6  -1   1      149.79      156.36      7.11 o 
  -5  -1   1      251.28      252.82      8.35 o 
  -4  -1   1      440.12      405.21     12.79 o 
  -3  -1   1     1574.50     1528.99     11.65 o 
  -2  -1   1      940.56      993.38      9.02 o 
  -1  -1   1      398.53      322.27      5.88 o 
   1  -1   1     4216.39     4346.61     42.60 o 
   2  -1   1      100.05       63.38      3.44 o 
   3  -1   1     3278.98     3273.61     22.09 o 
   4  -1   1      162.05      179.54      6.15 o 
   5  -1   1      173.06      160.81     13.44 o 
   6  -1   1        5.80       10.02      2.75 o 
   7  -1   1      565.84      632.30     19.93 o 
  -8   0   1      404.63      335.91     19.92 o 
  -7   0   1      192.29      208.71      8.96 o 
  -6   0   1        0.19        1.43      1.56 o 
  -5   0   1      141.70      165.63     15.67 o 
  -4   0   1      121.58      116.83      4.76 o 
  -3   0   1      298.45      255.47      7.74 o 
  -2   0   1     3517.64     3586.21     26.18 o 
   1   0   1       52.19       51.58      3.83 o 
   2   0   1      600.97      710.94     21.69 o 
   3   0   1     1031.46     1001.61     15.44 o 
   4   0   1      275.88      306.56      8.67 o 
   5   0   1       63.33       61.09     15.66 o 
   6   0   1      671.94      671.08     23.62 o 
   7   0   1      585.22      623.59     17.16 o 
  -8   1   1       19.24       33.39      6.00 o 
  -6   1   1      100.42       95.91      7.44 o 
  -5   1   1       32.55       40.69      6.91 o 
  -4   1   1      683.91      775.29     29.91 o 
  -3   1   1     7116.11     7397.52     37.89 o 
   1   1   1     3137.80     3118.63     21.81 o 
   2   1   1       43.18       30.18      2.35 o 
   3   1   1     1761.91     1690.42     21.76 o 
   4   1   1     1037.58     1084.82     15.40 o 
   5   1   1      187.81      190.94      8.80 o 
   6   1   1      308.84      292.89     10.05 o 
   7   1   1      397.12      404.86     17.11 o 
  -8   2   1        9.45        8.68      2.88 o 
  -7   2   1      269.98      264.56     10.63 o 
  -6   2   1       38.08       33.79      4.76 o 
  -5   2   1       83.74       90.43      8.19 o 
  -4   2   1      154.13      173.73     10.64 o 
  -3   2   1     2021.28     2012.23     26.26 o 
  -2   2   1      171.81      157.05      2.96 o 
  -1   2   1        5.46        6.57      1.13 o 
   0   2   1      679.51      654.93      8.36 o 
   1   2   1     1372.34     1310.67      9.60 o 
   2   2   1      652.96      613.12     11.63 o 
   3   2   1      843.26      803.25     11.59 o 
   4   2   1      349.63      321.13      7.35 o 
   5   2   1      114.15      127.64     11.20 o 
   6   2   1        0.22        1.89      1.23 o 
   7   2   1      112.53      118.70     26.11 o 
  -8   3   1      301.49      280.80     15.66 o 
  -7   3   1      544.17      495.70     47.80 o 
  -6   3   1      292.88      308.36     10.12 o 
  -5   3   1       63.20       67.80      9.33 o 
  -4   3   1       10.49       14.10      2.81 o 
  -3   3   1      291.06      267.32      5.22 o 
  -2   3   1      437.19      332.92      4.84 o 
  -1   3   1       21.88       26.83      2.41 o 
   0   3   1      356.42      293.62      4.53 o 
   1   3   1     1124.89     1178.13     12.56 o 
   2   3   1      921.93      895.43     11.27 o 
   3   3   1      198.92      172.47      7.67 o 
   4   3   1     1906.96     1966.80     21.32 o 
   5   3   1      642.27      647.96     11.56 o 
   6   3   1        0.63        4.02      2.32 o 
   7   3   1       32.49       39.22      7.21 o 
  -8   4   1       83.92       72.35     21.86 o 
  -7   4   1      382.10      369.53     32.00 o 
  -6   4   1      688.57      715.78     26.22 o 
  -5   4   1      440.32      415.25     11.70 o 
  -4   4   1       51.98       60.77      5.13 o 
  -3   4   1     1094.25     1142.20     12.78 o 
  -2   4   1      691.37      615.38      9.37 o 
  -1   4   1      346.32      329.64      5.14 o 
   0   4   1     3390.27     3448.04     19.75 o 
   1   4   1      598.97      734.19      9.25 o 
   2   4   1      701.09      668.47     10.34 o 
   3   4   1      964.53      966.66      9.84 o 
   4   4   1     2128.86     2246.91     37.01 o 
   5   4   1      256.51      250.93     10.42 o 
   6   4   1       11.81       20.34      8.09 o 
   7   4   1      222.38      208.44     14.68 o 
  -8   5   1       21.10       18.30      5.47 o 
  -7   5   1      681.24      693.55     22.86 o 
  -6   5   1      926.19     1000.33     56.82 o 
  -5   5   1      270.59      249.20     10.30 o 
  -4   5   1      244.47      241.22      5.27 o 
  -3   5   1       18.23       23.16      3.06 o 
  -2   5   1       16.53        8.05      1.67 o 
  -1   5   1      643.04      561.86     10.01 o 
   0   5   1     3750.47     3859.04     21.60 o 
   1   5   1     2213.70     2345.76     21.98 o 
   2   5   1      189.49      217.72      4.75 o 
   3   5   1      971.22      959.17      9.41 o 
   4   5   1      944.05      980.93     13.78 o 
   5   5   1       98.81       89.51      7.30 o 
   6   5   1       96.85      113.37     10.89 o 
  -7   6   1      352.78      348.73     16.66 o 
  -6   6   1      450.34      479.57     19.24 o 
  -5   6   1     1052.31     1117.28     23.96 o 
  -4   6   1      729.94      726.33      9.19 o 
  -3   6   1      489.45      490.40      7.45 o 
  -2   6   1     1236.76     1236.94     11.54 o 
  -1   6   1       17.14        6.42      1.30 o 
   0   6   1     1351.17     1209.35     13.14 o 
   1   6   1     1993.86     2099.85     15.97 o 
   2   6   1       66.57       71.30      9.47 o 
   3   6   1     1218.07     1180.37     20.62 o 
   4   6   1      408.19      408.48      9.16 o 
   5   6   1        3.26        5.41      6.53 o 
   6   6   1      197.79      194.31     29.73 o 
  -7   7   1       65.08       60.69     10.58 o 
  -6   7   1       83.52       79.90     20.47 o 
  -5   7   1     1008.59     1061.63     23.17 o 
  -4   7   1      526.04      490.01      9.35 o 
  -3   7   1       17.35       16.27      2.46 o 
  -2   7   1        9.61        8.34      1.68 o 
  -1   7   1       32.69       21.38      2.18 o 
   0   7   1      685.35      598.36      7.93 o 
   1   7   1      353.25      330.43      5.94 o 
   2   7   1      311.65      285.28      9.14 o 
   3   7   1       10.03        9.76      2.76 o 
   4   7   1      541.96      554.90     24.10 o 
   5   7   1      269.66      304.12     15.83 o 
   6   7   1      109.58      108.47     11.20 o 
  -7   8   1       56.94       47.48      8.37 o 
  -6   8   1      153.66      129.67     19.18 o 
  -5   8   1      398.47      395.17     10.70 o 
  -4   8   1      669.64      667.16     14.03 o 
  -3   8   1      566.71      546.63     11.16 o 
  -2   8   1       41.69       48.40      3.41 o 
  -1   8   1      327.49      355.83      6.32 o 
   0   8   1      772.40      781.37      9.70 o 
   1   8   1      847.69      850.21     11.72 o 
   2   8   1     1164.84     1194.89     18.28 o 
   3   8   1        0.18        2.02      1.26 o 
   4   8   1      492.00      472.42     24.66 o 
   5   8   1      126.49      127.01     24.87 o 
  -7   9   1       11.12       16.61      7.43 o 
  -6   9   1      227.71      203.47     32.15 o 
  -5   9   1      656.61      651.00     24.34 o 
  -4   9   1      451.00      459.60     14.34 o 
  -3   9   1      881.41      908.96     17.25 o 
  -2   9   1      523.32      518.33      9.87 o 
  -1   9   1      313.40      291.73     11.46 o 
   0   9   1     1035.08     1072.32     16.31 o 
   1   9   1      553.30      542.37     11.46 o 
   2   9   1       21.95       18.42      2.76 o 
   3   9   1      226.84      201.30      8.34 o 
   4   9   1       22.38       26.08     11.31 o 
   5   9   1       39.40       36.06     14.84 o 
  -6  10   1        0.64        1.21      2.81 o 
  -5  10   1        7.80        9.96      4.80 o 
  -4  10   1      434.26      447.44     14.81 o 
  -3  10   1     2017.88     2007.86     67.40 o 
  -2  10   1      567.25      542.11     13.89 o 
  -1  10   1      186.85      178.87      7.76 o 
   0  10   1       89.82       95.01      6.01 o 
   1  10   1     1116.54     1134.13     16.93 o 
   2  10   1      400.63      427.60     10.71 o 
   3  10   1      274.69      282.07     18.65 o 
   4  10   1       35.56       31.13      7.45 o 
  -6  11   1      385.47      383.97     16.28 o 
  -5  11   1      172.91      161.28     18.18 o 
  -4  11   1      572.82      548.95     19.44 o 
  -3  11   1       96.53      108.43     18.43 o 
  -2  11   1        4.19        7.29      4.28 o 
  -1  11   1      293.45      281.07     11.27 o 
   0  11   1       29.18       35.65      5.32 o 
   1  11   1      511.80      510.03     13.66 o 
   2  11   1      699.24      644.62     13.03 o 
   3  11   1      466.02      447.71     28.14 o 
  -5  12   1        0.21        3.71      4.51 o 
  -4  12   1      194.22      195.32     11.27 o 
  -3  12   1       45.47       51.40     17.37 o 
  -2  12   1       22.85       29.59      8.81 o 
  -1  12   1       70.21       61.23     19.32 o 
   0  12   1       46.42       45.57      9.17 o 
   1  12   1       19.63       24.65      7.79 o 
   2  12   1      122.00      109.78     29.99 o 
   3  12   1      290.76      270.53     17.90 o 
  -4  13   1       53.37       47.40     13.07 o 
  -3  13   1      287.74      294.35     18.83 o 
  -2  13   1      222.17      220.48     13.11 o 
  -1  13   1      391.84      419.76     19.82 o 
   0  13   1        5.74        4.64      6.63 o 
   1  13   1       45.72       45.56     29.48 o 
  -2  14   1      230.81      202.91     13.69 o 
  -1  14   1      113.09      118.50     11.69 o 
  -1 -14   2       85.12       77.73     27.81 o 
   0 -14   2        1.60       11.30      3.85 o 
   1 -14   2      107.51      107.59      9.47 o 
   2 -14   2      516.29      532.52     18.18 o 
   3 -14   2      685.90      709.10     27.71 o 
  -2 -13   2      400.12      422.82     22.61 o 
  -1 -13   2      405.37      371.00     33.88 o 
   0 -13   2      223.78      240.91     11.46 o 
   1 -13   2       46.84       45.73      7.99 o 
   2 -13   2       64.78       74.49     15.21 o 
   3 -13   2      124.76      144.15     14.08 o 
   4 -13   2      289.65      286.76     12.80 o 
  -3 -12   2      233.10      230.44     15.65 o 
  -2 -12   2      563.72      570.08     21.83 o 
  -1 -12   2      617.50      631.33     35.13 o 
   0 -12   2      414.87      404.94     12.39 o 
   1 -12   2      161.10      140.26     12.26 o 
   2 -12   2       19.02       21.06      6.44 o 
   3 -12   2      191.47      180.11     12.88 o 
   4 -12   2      250.17      259.30     14.51 o 
   5 -12   2      248.65      244.73     14.70 o 
  -4 -11   2        5.91        6.84      7.37 o 
  -3 -11   2       56.75       58.39     12.48 o 
  -2 -11   2       11.77       15.70      3.38 o 
  -1 -11   2       34.84       46.95      6.82 o 
   0 -11   2     1866.71     1837.33     24.71 o 
   1 -11   2       52.16       59.07     10.35 o 
   2 -11   2      850.77      868.41     19.61 o 
   3 -11   2      309.84      307.19     24.09 o 
   4 -11   2      561.98      590.35     20.64 o 
   5 -11   2      303.60      313.91     17.69 o 
   6 -11   2      192.59      194.42     13.91 o 
  -5 -10   2      493.58      483.50     26.33 o 
  -4 -10   2       78.75       87.51     10.96 o 
  -3 -10   2       33.20       28.45     11.13 o 
  -2 -10   2        1.48        4.45      2.37 o 
  -1 -10   2      927.67      968.60     21.01 o 
   0 -10   2     1779.79     1804.08     26.15 o 
   1 -10   2        6.61        9.27      2.85 o 
   2 -10   2       13.10       10.70      3.84 o 
   3 -10   2      280.51      302.62     19.96 o 
   4 -10   2      247.78      272.58     13.24 o 
   5 -10   2        3.44        6.84      3.81 o 
   6 -10   2      269.45      264.90     15.53 o 
  -5  -9   2      165.58      195.06     17.05 o 
  -4  -9   2      195.21      248.56     38.62 o 
  -2  -9   2     1056.03     1059.92     17.25 o 
  -1  -9   2     2073.23     2171.97     27.96 o 
   0  -9   2      977.62      974.81     11.63 o 
   1  -9   2     1731.06     1706.11     15.93 o 
   2  -9   2      331.02      343.13      8.43 o 
   3  -9   2        2.79        4.36      2.38 o 
   4  -9   2       42.69       41.04      8.79 o 
   5  -9   2      274.91      268.23     13.38 o 
   6  -9   2      517.86      528.38     31.05 o 
  -5  -8   2       58.34       55.51     12.62 o 
  -4  -8   2      782.66      844.69     31.48 o 
  -3  -8   2      706.23      738.45     26.60 o 
  -2  -8   2      145.19      147.72      5.20 o 
  -1  -8   2       89.38       87.13      4.72 o 
   0  -8   2     1439.39     1498.20     19.83 o 
   1  -8   2     2902.84     2829.45     24.99 o 
   2  -8   2     1445.24     1505.80     15.46 o 
   3  -8   2      683.96      679.43     13.03 o 
   4  -8   2      115.21      123.89      9.89 o 
   5  -8   2      274.44      271.25     11.63 o 
   6  -8   2      344.42      317.16     16.14 o 
   7  -8   2      130.76      142.53     12.54 o 
  -6  -7   2      475.80      522.65     30.01 o 
  -5  -7   2      274.55      315.04     17.28 o 
  -4  -7   2      127.54      118.30     10.95 o 
  -3  -7   2      554.98      564.55     16.11 o 
  -2  -7   2        0.32        2.37      1.35 o 
  -1  -7   2      207.02      212.66      4.32 o 
   0  -7   2      734.59      717.31      7.63 o 
   1  -7   2     2175.59     2116.85     16.88 o 
   2  -7   2      574.95      544.73     15.14 o 
   3  -7   2       19.78       15.54      2.83 o 
   4  -7   2        6.01        7.56      2.18 o 
   5  -7   2      155.77      138.70     11.40 o 
   6  -7   2      479.02      506.90     27.17 o 
   7  -7   2      273.85      249.28     38.24 o 
  -6  -6   2       44.56       37.68      9.09 o 
  -5  -6   2      106.93      107.76     12.29 o 
  -4  -6   2      131.22      136.34     21.95 o 
  -3  -6   2      160.85      145.80      8.31 o 
  -2  -6   2        3.22        5.91      0.92 o 
  -1  -6   2      950.90     1114.47     11.77 o 
   0  -6   2       96.27       76.95      4.69 o 
   1  -6   2     5168.46     5290.36     45.21 o 
   2  -6   2      150.42      128.05      4.02 o 
   3  -6   2      467.47      423.70      7.88 o 
   4  -6   2        0.22        3.36      2.04 o 
   5  -6   2      747.93      775.02     18.88 o 
   6  -6   2      101.39      117.64     15.27 o 
   7  -6   2      160.22      197.50     12.82 o 
  -7  -5   2      391.74      369.84     19.20 o 
  -6  -5   2        2.01       11.05      6.65 o 
  -5  -5   2     1141.06     1177.86     48.92 o 
  -4  -5   2      434.57      430.34     20.06 o 
  -3  -5   2      346.36      279.22     13.97 o 
  -2  -5   2      537.89      543.75      8.77 o 
  -1  -5   2     1520.18     1592.05     11.37 o 
   0  -5   2       86.77       96.98      4.15 o 
   1  -5   2     2410.64     2342.94     13.41 o 
   2  -5   2     1577.82     1651.62     20.82 o 
   3  -5   2     3994.59     4075.34     27.50 o 
   4  -5   2      496.70      537.49     10.47 o 
   5  -5   2       32.62       29.66      4.15 o 
   6  -5   2        9.87       10.73      7.23 o 
   7  -5   2      169.65      157.54     44.16 o 
  -7  -4   2      237.14      241.25     12.84 o 
  -6  -4   2       33.92       19.66      7.83 o 
  -5  -4   2      451.61      450.98     18.38 o 
  -4  -4   2     1060.28     1098.73     23.35 o 
  -3  -4   2     2641.49     2611.08     38.08 o 
  -2  -4   2        5.11        9.60      2.36 o 
  -1  -4   2      146.89      159.81      3.43 o 
   0  -4   2      111.62      106.18      2.75 o 
   1  -4   2     1558.89     1446.77     10.76 o 
   2  -4   2     1017.74     1082.62      8.95 o 
   3  -4   2     2648.86     2694.54     22.31 o 
   4  -4   2      880.17      932.04     15.07 o 
   5  -4   2      183.27      182.76      7.22 o 
   6  -4   2       39.08       55.31      7.99 o 
   7  -4   2       51.21       39.15     15.55 o 
  -7  -3   2      150.36      146.76     28.38 o 
  -6  -3   2      376.56      385.22      9.88 o 
  -5  -3   2        0.11        2.81      1.57 o 
  -4  -3   2      382.39      411.96      5.82 o 
  -3  -3   2     1307.58     1311.86     27.54 o 
  -2  -3   2     2082.02     2032.33     15.91 o 
  -1  -3   2     1805.45     1838.15     10.60 o 
   0  -3   2      697.59      623.66     13.02 o 
   1  -3   2     2331.40     2354.73     14.46 o 
   2  -3   2     1140.84     1175.43     11.49 o 
   3  -3   2     2498.03     2434.38     28.22 o 
   4  -3   2     1318.89     1361.60     26.06 o 
   5  -3   2       39.61       40.15      6.41 o 
   6  -3   2        3.09        8.92      4.89 o 
   7  -3   2        9.27       11.49      5.39 o 
  -7  -2   2      137.84      155.70     22.49 o 
  -6  -2   2      249.15      256.75      7.57 o 
  -5  -2   2        7.20        7.30      1.64 o 
  -4  -2   2        4.30        4.91      1.43 o 
  -3  -2   2     1381.02     1341.47     13.99 o 
  -2  -2   2      541.79      458.44      4.39 o 
  -1  -2   2      358.22      376.94      4.16 o 
   0  -2   2     2202.53     2266.72     12.42 o 
   1  -2   2      418.01      405.55      6.16 o 
   2  -2   2      292.26      269.77      5.11 o 
   3  -2   2     1502.01     1447.07     38.57 o 
   4  -2   2     2094.10     2058.26     21.55 o 
   5  -2   2      211.21      195.74      8.21 o 
   6  -2   2      221.00      204.32     20.04 o 
   7  -2   2       53.27       37.99     14.82 o 
  -8  -1   2       38.61       43.02      8.80 o 
  -7  -1   2      161.12      166.84      9.88 o 
  -6  -1   2      585.07      586.34     13.41 o 
  -5  -1   2      142.11      141.78      5.16 o 
  -4  -1   2       26.27       35.46      3.15 o 
  -3  -1   2      439.75      418.66      8.65 o 
  -2  -1   2     7450.33     7637.57    209.42 o 
   0  -1   2       22.27       25.60      6.29 o 
   1  -1   2      819.24      883.82      9.39 o 
   2  -1   2       47.49       51.05      2.95 o 
   3  -1   2       29.94       19.31      6.58 o 
   4  -1   2      122.08      102.11      5.85 o 
   5  -1   2      162.21      158.48      7.68 o 
   6  -1   2       69.47       69.46      9.76 o 
   7  -1   2       63.56       66.04     24.58 o 
  -8   0   2       46.97       38.39      5.51 o 
  -7   0   2      228.47      210.21     22.78 o 
  -6   0   2      408.63      407.94     10.44 o 
  -5   0   2       18.30       19.00      7.57 o 
  -4   0   2     2236.56     2388.38     24.29 o 
  -3   0   2     1024.51     1066.16     11.47 o 
  -1   0   2     8524.10     8718.30    238.74 o 
   1   0   2     1820.14     1910.58     16.39 o 
   2   0   2      932.48      982.89     10.86 o 
   3   0   2      448.11      436.63     13.78 o 
   4   0   2     1532.25     1531.17     19.89 o 
   5   0   2      356.18      327.46     12.91 o 
   6   0   2        3.81        3.01      4.17 o 
   7   0   2        2.97        1.58      2.35 o 
  -7   1   2      128.77      102.54     17.46 o 
  -6   1   2       19.69       22.33      4.17 o 
  -5   1   2      235.71      229.39      6.46 o 
  -4   1   2     2930.24     3080.39     23.90 o 
  -3   1   2      206.18      223.04      5.47 o 
  -2   1   2      664.67      638.66      6.01 o 
  -1   1   2      241.69      250.37      4.11 o 
   1   1   2     2617.82     2593.52     35.73 o 
   2   1   2      250.93      269.14      7.23 o 
   3   1   2        1.03        3.68      1.55 o 
   4   1   2     2516.83     2547.98     61.55 o 
   5   1   2     1526.16     1583.10     26.78 o 
   6   1   2      142.51      126.23     11.61 o 
  -8   2   2       33.04       30.61      5.46 o 
  -7   2   2       12.04        7.69      4.34 o 
  -6   2   2      434.18      416.35     13.62 o 
  -5   2   2     1468.41     1514.79     17.78 o 
  -4   2   2     1095.59     1106.34     12.81 o 
  -3   2   2     2219.52     2284.67     13.89 o 
  -2   2   2      106.86      135.63      3.07 o 
  -1   2   2     2269.49     2275.57     12.87 o 
   0   2   2     2850.53     2888.55     18.48 o 
   1   2   2     6034.08     5854.82    100.63 o 
   2   2   2     1048.33     1081.81     10.14 o 
   3   2   2       11.13       10.01      2.26 o 
   4   2   2     1544.15     1636.26     18.01 o 
   5   2   2      984.83      988.25     20.15 o 
   6   2   2      118.60      110.60     10.91 o 
   7   2   2      486.96      471.40     28.06 o 
  -8   3   2       27.54       16.36      5.49 o 
  -7   3   2       17.53       15.60      6.93 o 
  -6   3   2      115.80      119.65     18.22 o 
  -5   3   2      558.11      554.88     19.45 o 
  -4   3   2     1050.22     1034.71     12.63 o 
  -3   3   2      158.09      146.45      4.92 o 
  -2   3   2      522.95      562.69      9.60 o 
  -1   3   2      170.90      135.87      3.06 o 
   0   3   2     5050.93     5131.75     26.88 o 
   1   3   2     3496.93     3460.55     18.33 o 
   2   3   2      320.94      284.98      6.00 o 
   3   3   2      320.98      362.93      5.73 o 
   4   3   2      336.07      345.68      9.28 o 
   5   3   2      193.79      191.80     13.11 o 
   6   3   2       95.71       97.21     20.08 o 
   7   3   2      140.69       95.16     39.52 o 
  -8   4   2       16.01       11.68      6.36 o 
  -7   4   2       20.70       20.09      9.10 o 
  -6   4   2        2.58        3.18      2.32 o 
  -5   4   2      456.03      458.29     12.29 o 
  -4   4   2      971.39      958.07     17.38 o 
  -3   4   2      480.80      480.58      7.67 o 
  -2   4   2       60.98       48.27      5.35 o 
  -1   4   2     1237.50     1265.90      8.95 o 
   0   4   2     1658.21     1581.74     14.48 o 
   1   4   2     1452.80     1383.96     10.65 o 
   2   4   2     4799.16     4980.64     22.20 o 
   3   4   2     1746.63     1884.43     18.53 o 
   4   4   2       23.22       24.41      2.83 o 
   5   4   2      255.39      255.49      9.09 o 
   6   4   2      123.87      151.60     13.69 o 
  -8   5   2       70.29       54.16      7.60 o 
  -7   5   2        2.44        8.57      6.54 o 
  -6   5   2      128.98      104.99     26.38 o 
  -5   5   2      319.02      338.24      8.29 o 
  -4   5   2      367.09      340.65      6.17 o 
  -3   5   2      399.54      380.79      6.42 o 
  -2   5   2      136.70      128.54      4.75 o 
  -1   5   2       75.33       77.04      3.17 o 
   0   5   2      218.00      184.23      6.06 o 
   1   5   2     3598.07     3821.79     38.37 o 
   2   5   2     1718.10     1739.65     16.40 o 
   3   5   2      599.30      585.34     10.34 o 
   4   5   2      128.95      134.99      4.48 o 
   5   5   2      187.84      198.38     11.01 o 
   6   5   2      499.21      498.94     29.50 o 
  -7   6   2       22.21       35.17      7.08 o 
  -6   6   2        9.97        4.04      4.69 o 
  -5   6   2      119.32      121.61     15.28 o 
  -4   6   2       62.22       60.82      5.51 o 
  -3   6   2      323.19      280.19      5.96 o 
  -2   6   2     1813.53     1890.27     15.12 o 
  -1   6   2     2354.10     2556.29     21.60 o 
   0   6   2        2.85        8.03      1.83 o 
   1   6   2      869.64      875.85     10.26 o 
   2   6   2      657.74      616.48     17.90 o 
   3   6   2      668.40      643.68     11.71 o 
   4   6   2      224.20      243.51      8.43 o 
   5   6   2      103.82       77.10     20.19 o 
   6   6   2      116.25      115.95     12.17 o 
  -7   7   2      359.96      298.82     46.68 o 
  -6   7   2        0.67        5.30      4.42 o 
  -5   7   2      328.88      297.24      9.84 o 
  -4   7   2      654.05      661.68     13.91 o 
  -3   7   2     1112.31     1079.54     12.05 o 
  -2   7   2      452.05      420.76      9.39 o 
  -1   7   2      165.35      152.38      4.93 o 
   0   7   2       58.65       69.28      5.19 o 
   1   7   2     1436.50     1411.49     13.11 o 
   2   7   2      649.82      693.99     14.62 o 
   3   7   2       45.29       46.16      4.07 o 
   4   7   2        9.19        9.73      2.29 o 
   5   7   2      570.50      543.29     20.96 o 
  -7   8   2      166.03      146.68     27.40 o 
  -6   8   2        1.14        5.25      6.40 o 
  -5   8   2       77.84       61.30      8.61 o 
  -4   8   2      257.18      264.26      7.67 o 
  -3   8   2      548.28      536.14     10.19 o 
  -2   8   2      736.58      677.23      9.75 o 
  -1   8   2      569.29      548.26     10.23 o 
   0   8   2       19.87       14.12      2.15 o 
   1   8   2      320.39      317.58     11.39 o 
   2   8   2      116.53      120.33      7.97 o 
   3   8   2       29.08       39.10      6.11 o 
   4   8   2      163.29      174.61     20.37 o 
   5   8   2      126.79      124.34     25.56 o 
  -6   9   2       11.32       17.00      5.75 o 
  -5   9   2       45.72       46.11      8.30 o 
  -4   9   2        0.69        5.90      3.19 o 
  -3   9   2      826.60      828.43     21.89 o 
  -2   9   2     1202.29     1175.42     16.79 o 
  -1   9   2      848.56      829.35     12.82 o 
   0   9   2      563.40      581.42     11.73 o 
   1   9   2       50.10       41.82      6.82 o 
   2   9   2      225.69      235.69      8.31 o 
   3   9   2      478.26      473.50     17.00 o 
   4   9   2      630.05      666.28     37.27 o 
  -6  10   2      248.85      265.08     20.31 o 
  -5  10   2      472.31      487.84     26.38 o 
  -4  10   2       45.50       36.79      5.64 o 
  -3  10   2     1374.07     1285.30     46.88 o 
  -2  10   2      249.53      267.40      8.65 o 
  -1  10   2      375.94      356.70     13.62 o 
   0  10   2        5.37        7.62      1.97 o 
   1  10   2      273.26      240.05     11.14 o 
   2  10   2       17.52       13.39      3.33 o 
   3  10   2      305.88      295.82     16.32 o 
   4  10   2      243.50      258.13     18.06 o 
  -5  11   2      804.21      778.57     29.42 o 
  -4  11   2        2.06        3.46      4.00 o 
  -3  11   2        6.51       18.15      6.16 o 
  -2  11   2      287.97      295.06     11.59 o 
  -1  11   2     1503.40     1470.81     50.03 o 
   0  11   2      831.32      768.09     25.51 o 
   1  11   2      113.63      103.45     20.06 o 
   3  11   2      187.16      184.32     16.36 o 
  -5  12   2        3.63        3.27      2.82 o 
  -4  12   2      105.10       98.87     22.44 o 
  -3  12   2        0.39        4.81      3.66 o 
  -2  12   2      326.31      330.70     11.21 o 
  -1  12   2      841.51      844.40     17.35 o 
   0  12   2      834.98      773.06     17.08 o 
   1  12   2      186.31      146.52      8.73 o 
   2  12   2      209.84      187.15     23.35 o 
  -4  13   2       68.23       62.77     18.28 o 
  -3  13   2        4.67        4.99      4.00 o 
  -2  13   2       49.90       47.29      7.03 o 
  -1  13   2      198.49      237.61     12.55 o 
   0  13   2      193.06      181.53     10.08 o 
   1  13   2      343.39      358.70     21.28 o 
  -1 -14   3       29.07       40.77      8.14 o 
   0 -14   3      116.54       98.59     11.79 o 
   1 -14   3      269.54      262.17     15.54 o 
   2 -14   3       41.13       52.99      8.61 o 
   3 -14   3       47.68       59.91     13.30 o 
  -2 -13   3        0.09        6.61      5.81 o 
  -1 -13   3       92.95      108.99      7.82 o 
   0 -13   3      623.22      602.73     13.87 o 
   1 -13   3      797.12      811.77     16.94 o 
   2 -13   3      183.38      180.60     13.09 o 
   3 -13   3       20.14       16.34      5.03 o 
   4 -13   3      339.49      325.10     13.63 o 
  -3 -12   3      436.90      421.82     26.12 o 
  -2 -12   3       26.67       25.35      8.07 o 
  -1 -12   3        0.68        1.74      2.75 o 
   0 -12   3        9.28        7.92      2.86 o 
   1 -12   3       67.76       79.20     10.05 o 
   2 -12   3      134.82      148.76     29.85 o 
   3 -12   3       95.82      121.04     12.69 o 
   4 -12   3      177.22      165.25     11.88 o 
   5 -12   3      310.78      311.23     16.44 o 
  -4 -11   3      380.08      409.30     25.48 o 
  -3 -11   3      133.50      164.61     14.95 o 
  -2 -11   3       47.16       46.73     11.50 o 
  -1 -11   3        0.88        4.32      2.48 o 
   0 -11   3      323.87      313.27      9.26 o 
   1 -11   3       10.57       14.13      4.83 o 
   2 -11   3      135.06      108.00     27.02 o 
   3 -11   3      107.26      118.58     14.04 o 
   4 -11   3      475.71      489.18     18.13 o 
   5 -11   3       54.92       46.45      7.20 o 
  -5 -10   3      264.13      257.67     17.11 o 
  -3 -10   3      357.73      417.04     21.02 o 
  -2 -10   3     1191.42     1196.12     15.96 o 
  -1 -10   3      494.03      496.08     12.19 o 
   0 -10   3     1969.47     1998.99     28.35 o 
   1 -10   3     1120.27     1088.20     18.29 o 
   2 -10   3       75.87       92.35      7.97 o 
   3 -10   3       56.30       59.18      7.53 o 
   4 -10   3      274.64      267.32     11.31 o 
   5 -10   3      111.98      113.07     13.99 o 
   6 -10   3      490.49      504.67     27.12 o 
  -5  -9   3       23.33       19.77      6.30 o 
  -4  -9   3       42.57       38.47     13.23 o 
  -3  -9   3     1743.49     1747.83     43.56 o 
  -2  -9   3      360.23      349.06      7.15 o 
  -1  -9   3       37.20       38.52      3.72 o 
   0  -9   3       29.28       26.21      2.97 o 
   1  -9   3     2556.42     2682.80     39.62 o 
   2  -9   3     1020.81     1037.44     17.31 o 
   3  -9   3       30.39       36.24      5.93 o 
   4  -9   3       34.54       46.61      7.19 o 
   5  -9   3       44.74       43.21     12.72 o 
   6  -9   3      140.22      141.09     11.87 o 
  -6  -8   3      108.28      107.79     20.87 o 
  -5  -8   3       25.49       28.44      9.40 o 
  -4  -8   3      948.73     1002.40     35.84 o 
  -3  -8   3      975.34      970.08     31.65 o 
  -2  -8   3      173.88      166.06      5.10 o 
  -1  -8   3      749.52      727.85      9.02 o 
   0  -8   3      522.18      547.89     12.40 o 
   1  -8   3      743.97      763.59     10.40 o 
   2  -8   3      594.43      575.73      8.91 o 
   3  -8   3      112.05      111.33      6.93 o 
   4  -8   3      395.38      421.57     13.43 o 
   5  -8   3        4.11        8.56      6.60 o 
   6  -8   3      263.06      252.73     33.84 o 
   7  -8   3      227.14      232.79     15.86 o 
  -6  -7   3      679.96      691.18     36.75 o 
  -5  -7   3       97.17      102.00     12.73 o 
  -4  -7   3        3.72        6.01      7.49 o 
  -3  -7   3      505.86      448.81     15.50 o 
  -2  -7   3     1706.00     1709.63     12.91 o 
  -1  -7   3     1065.16     1102.25     10.90 o 
   0  -7   3     1527.92     1693.08     14.22 o 
   1  -7   3      133.43      166.37      4.50 o 
   2  -7   3      507.65      485.17      8.84 o 
   3  -7   3      295.08      259.40      6.56 o 
   4  -7   3      960.13      967.46     18.79 o 
   5  -7   3        5.12        7.69      4.86 o 
   6  -7   3       13.21       10.71      7.01 o 
   7  -7   3      113.11      144.71     14.79 o 
  -7  -6   3      317.34      265.58     20.94 o 
  -6  -6   3      376.43      359.77     18.48 o 
  -5  -6   3       76.12       81.28     10.33 o 
  -4  -6   3       41.89       38.26      7.53 o 
  -3  -6   3      374.52      368.46     11.18 o 
  -2  -6   3     1989.16     2002.80     14.97 o 
  -1  -6   3     1146.66     1154.52     14.71 o 
   0  -6   3      417.61      357.76      6.32 o 
   1  -6   3      162.98      179.20      4.85 o 
   2  -6   3      338.18      332.15      6.07 o 
   3  -6   3     2183.66     2249.67     25.05 o 
   4  -6   3     2326.79     2370.69     49.34 o 
   5  -6   3       45.78       61.20     13.21 o 
   6  -6   3        3.30        4.09      5.02 o 
   7  -6   3       30.01       34.30      6.89 o 
  -7  -5   3      204.38      180.11     30.96 o 
  -6  -5   3      280.09      271.53     22.18 o 
  -5  -5   3        3.07        1.42      4.31 o 
  -4  -5   3       43.18       38.44      5.77 o 
  -3  -5   3      307.77      327.55      8.00 o 
  -2  -5   3      584.27      512.01      5.21 o 
  -1  -5   3      796.54      754.78      6.98 o 
   0  -5   3     1254.54     1137.74     10.21 o 
   1  -5   3     1228.78     1315.08     14.77 o 
   2  -5   3     1541.36     1654.94     17.20 o 
   3  -5   3     3901.18     4172.62     30.81 o 
   4  -5   3     1736.42     1720.33     21.53 o 
   5  -5   3       16.03       15.37      6.88 o 
   6  -5   3        9.32       14.15      6.55 o 
   7  -5   3        0.32        4.22      4.54 o 
  -7  -4   3      317.60      302.49     18.72 o 
  -6  -4   3      578.13      638.56     25.39 o 
  -5  -4   3      301.20      339.89     40.59 o 
  -4  -4   3      520.26      518.60     15.29 o 
  -3  -4   3     1196.01     1154.51     23.50 o 
  -2  -4   3      417.32      371.20      4.99 o 
  -1  -4   3     1112.06     1081.87      7.99 o 
   0  -4   3     3815.84     3939.91     24.36 o 
   1  -4   3     2244.53     2178.29     12.58 o 
   2  -4   3       27.22       42.50      4.05 o 
   3  -4   3        2.41        4.61      1.88 o 
   4  -4   3     1541.62     1507.13     16.76 o 
   5  -4   3     1177.22     1131.30     38.23 o 
   6  -4   3      321.91      328.81     21.30 o 
   7  -4   3      161.34      165.04     13.56 o 
  -7  -3   3        4.65        7.11      5.25 o 
  -6  -3   3      897.87      915.00     24.15 o 
  -5  -3   3      772.68      805.85     11.40 o 
  -4  -3   3      354.93      371.94      5.12 o 
  -3  -3   3      971.14      989.27      8.02 o 
  -2  -3   3      625.27      555.75      8.83 o 
  -1  -3   3      915.87      837.44      6.64 o 
   0  -3   3       15.00       12.35      1.48 o 
   1  -3   3      397.11      336.10      8.35 o 
   2  -3   3      370.94      396.59      7.76 o 
   3  -3   3       13.72       16.63      2.56 o 
   4  -3   3     1080.12     1145.68     14.28 o 
   5  -3   3      782.77      767.76     19.15 o 
   6  -3   3      481.21      496.02     22.43 o 
   7  -3   3      482.82      421.88     49.09 o 
  -7  -2   3        0.74        3.27      4.92 o 
  -6  -2   3      288.24      296.78      6.21 o 
  -5  -2   3      455.62      448.52      8.55 o 
  -4  -2   3      856.42      857.45      9.98 o 
  -3  -2   3     1922.67     1900.97     19.43 o 
  -2  -2   3        0.16        2.68      1.01 o 
  -1  -2   3      671.75      655.80      7.66 o 
   0  -2   3     2114.49     2130.20     12.93 o 
   1  -2   3     5833.66     5916.64     35.01 o 
   2  -2   3       15.01       37.97      3.19 o 
   3  -2   3      138.15      150.78      6.97 o 
   4  -2   3       12.69       19.98      2.92 o 
   5  -2   3      256.22      245.86      7.57 o 
   6  -2   3      441.54      415.75     25.37 o 
   7  -2   3       96.28       84.75     27.03 o 
  -7  -1   3        1.49        3.21      2.15 o 
  -6  -1   3      137.62      139.42      5.09 o 
  -5  -1   3      442.53      455.44     11.82 o 
  -4  -1   3      139.32      151.06      5.83 o 
  -3  -1   3        5.74       13.82      2.26 o 
  -2  -1   3        0.24        1.05      0.84 o 
  -1  -1   3      571.18      626.00      7.63 o 
   0  -1   3      101.45       71.37      2.89 o 
   1  -1   3     6971.48     6842.32     88.73 o 
   2  -1   3       62.29       46.14      4.05 o 
   3  -1   3      395.46      381.45      9.09 o 
   4  -1   3       39.67       48.51      5.60 o 
   5  -1   3     1093.55     1106.00     22.18 o 
   6  -1   3      248.46      208.25     22.90 o 
   7  -1   3      374.17      397.33     22.57 o 
  -7   0   3       17.07       16.18      3.89 o 
  -6   0   3       14.90       15.47      2.13 o 
  -5   0   3      113.20      118.11      4.07 o 
  -4   0   3     4194.12     4414.19     34.10 o 
  -3   0   3     3694.89     3658.46     17.43 o 
  -2   0   3     2012.57     2112.45     13.42 o 
  -1   0   3        0.27        9.86      5.08 o 
   0   0   3     1862.82     1948.80     35.50 o 
   1   0   3        6.00       17.21      3.88 o 
   2   0   3      250.68      230.04      6.90 o 
   3   0   3      269.50      254.03      6.24 o 
   4   0   3      450.97      496.01     12.61 o 
   5   0   3      517.28      510.59     15.18 o 
   6   0   3       54.21       55.12     11.36 o 
   7   0   3      361.37      368.62     23.05 o 
  -7   1   3       29.81       26.83      6.32 o 
  -6   1   3     1429.30     1347.17     27.14 o 
  -5   1   3     1019.14     1035.95     13.75 o 
  -4   1   3    17459.39    18498.22     90.80 o 
  -3   1   3     5476.69     5581.50     23.62 o 
  -2   1   3      122.65      150.03      5.04 o 
  -1   1   3      399.69      408.59      5.39 o 
   0   1   3       29.53       38.28      3.07 o 
   1   1   3     1941.67     1812.82     16.60 o 
   2   1   3     1884.99     1838.58     27.51 o 
   3   1   3       96.05       71.02      6.90 o 
   4   1   3       77.58      107.06     11.82 o 
   5   1   3      408.88      434.95     11.29 o 
   6   1   3      113.37      104.03     15.50 o 
  -8   2   3        3.60        5.48      3.27 o 
  -7   2   3      239.53      176.32     11.55 o 
  -6   2   3      195.45      179.93      9.18 o 
  -5   2   3      119.43      119.98      7.15 o 
  -4   2   3      150.03      171.45      4.11 o 
  -3   2   3      193.94      167.25      3.80 o 
  -2   2   3     1714.80     1639.57      7.69 o 
  -1   2   3      177.98      179.03      3.78 o 
   0   2   3       16.68       20.67      2.70 o 
   1   2   3      162.07      114.29      5.09 o 
   2   2   3      633.52      568.18     11.03 o 
   3   2   3     2414.68     2492.14     26.06 o 
   4   2   3      321.61      348.66     10.22 o 
   5   2   3       46.20       36.73      6.94 o 
   6   2   3       37.22       34.85     11.07 o 
   7   2   3      347.72      347.68     19.59 o 
  -8   3   3      331.56      321.73     18.99 o 
  -7   3   3      362.80      384.50     20.19 o 
  -6   3   3        6.22        9.61      2.13 o 
  -5   3   3       33.26       34.24      5.22 o 
  -4   3   3       20.34       32.77      3.57 o 
  -3   3   3      467.89      426.83      6.18 o 
  -2   3   3      954.11      907.41      8.56 o 
  -1   3   3      308.36      270.89      4.38 o 
   0   3   3       72.28       76.58      3.02 o 
   1   3   3      341.24      325.98      7.56 o 
   2   3   3     2391.50     2541.44     24.23 o 
   3   3   3     1485.82     1473.65     18.36 o 
   4   3   3      212.30      219.06      8.80 o 
   5   3   3      117.94      115.39      4.57 o 
   6   3   3       59.48       49.13     10.21 o 
   7   3   3       25.89       33.75      7.15 o 
  -8   4   3      119.57      132.16     10.84 o 
  -7   4   3      568.88      589.98     19.60 o 
  -6   4   3      364.48      360.97     11.49 o 
  -5   4   3       36.56       40.93      4.82 o 
  -4   4   3       27.69       38.49      5.18 o 
  -3   4   3      701.09      683.50      7.12 o 
  -2   4   3     3024.89     3112.53     27.54 o 
  -1   4   3      339.40      260.02      5.45 o 
   0   4   3       47.43       52.22      4.81 o 
   1   4   3      587.59      598.97     10.07 o 
   2   4   3     1859.44     1995.25     18.73 o 
   3   4   3      589.22      548.19     12.06 o 
   4   4   3      200.13      205.46      6.63 o 
   5   4   3      112.09      109.08      7.95 o 
   6   4   3      226.88      207.72     14.30 o 
  -6   5   3      473.08      468.78     21.23 o 
  -5   5   3      234.32      241.27      7.42 o 
  -4   5   3       63.65       53.85      5.26 o 
  -3   5   3      885.54      883.97      9.94 o 
  -2   5   3     1085.58     1071.13     10.57 o 
  -1   5   3     2728.85     2728.94     25.72 o 
   0   5   3     3393.61     3631.75     32.27 o 
   1   5   3       96.19       89.06      5.48 o 
   2   5   3      583.05      600.07      9.05 o 
   3   5   3      406.38      394.96      9.26 o 
   4   5   3      305.01      312.86      8.30 o 
   5   5   3       86.86       92.76     12.90 o 
   6   5   3        0.13        5.36      5.49 o 
  -7   6   3      399.89      408.80     37.71 o 
  -6   6   3      524.66      520.40     33.43 o 
  -5   6   3        4.84        7.17      2.87 o 
  -4   6   3        0.68        4.15      1.99 o 
  -3   6   3       42.38       59.53      4.79 o 
  -2   6   3      351.82      299.26      5.26 o 
  -1   6   3     2982.45     3077.96     24.04 o 
   0   6   3      539.51      508.61      7.30 o 
   1   6   3      255.23      243.62      6.92 o 
   2   6   3       32.64       39.02      3.30 o 
   3   6   3       87.44       99.19      5.93 o 
   4   6   3     1202.96     1184.37     21.21 o 
   5   6   3     1172.18     1169.85     43.98 o 
   6   6   3       58.14       49.02     23.89 o 
  -7   7   3      295.67      314.35     21.21 o 
  -6   7   3      207.33      243.61     16.54 o 
  -5   7   3      128.78      123.13     12.29 o 
  -4   7   3      830.27      841.81     14.95 o 
  -3   7   3      165.75      172.15      6.19 o 
  -2   7   3       89.94       79.83      6.29 o 
  -1   7   3      214.24      202.45      5.51 o 
   0   7   3     1498.97     1456.49     13.74 o 
   1   7   3      594.30      564.25     11.44 o 
   2   7   3        6.30        4.75      2.14 o 
   3   7   3      189.53      197.76      6.06 o 
   4   7   3      545.35      526.36     17.05 o 
   5   7   3      530.99      578.06     33.27 o 
  -7   8   3       78.74       76.43     29.43 o 
  -6   8   3      376.92      345.40     24.28 o 
  -5   8   3      641.92      606.21     13.44 o 
  -4   8   3      508.29      521.30     13.66 o 
  -3   8   3       22.33       25.79      4.90 o 
  -2   8   3      165.75      171.07      7.06 o 
  -1   8   3      659.69      655.28     12.27 o 
   0   8   3     1606.47     1613.44     25.22 o 
   1   8   3       31.73       29.04      4.06 o 
   2   8   3       91.79       73.37      5.51 o 
   3   8   3       74.81       56.90      9.71 o 
   4   8   3      214.29      210.48     16.79 o 
   5   8   3      542.32      517.52     25.98 o 
  -6   9   3       94.21       94.37     15.04 o 
  -5   9   3      269.20      266.52     14.66 o 
  -4   9   3     1205.13     1242.25     27.57 o 
  -3   9   3      231.09      242.43     11.62 o 
  -2   9   3      142.21      151.22      6.70 o 
  -1   9   3      518.20      508.08      9.90 o 
   0   9   3       42.71       51.52      6.22 o 
   1   9   3      106.59       88.11      5.76 o 
   2   9   3      379.65      378.42     10.59 o 
   3   9   3       64.42       70.72     10.60 o 
   4   9   3      398.04      332.83     22.42 o 
  -6  10   3       21.21       17.24      6.81 o 
  -5  10   3      398.05      425.04     23.66 o 
  -4  10   3      655.73      647.52     30.59 o 
  -3  10   3      733.20      745.20     34.61 o 
  -2  10   3       84.86       99.00     19.46 o 
  -1  10   3      145.06      146.57      9.87 o 
   0  10   3      464.83      456.04     20.58 o 
   1  10   3      856.45      836.27     18.45 o 
   2  10   3      517.02      464.41     16.44 o 
   3  10   3       26.74       44.42      8.15 o 
  -5  11   3       94.78      101.20     15.28 o 
  -4  11   3        3.01        5.74      2.72 o 
  -3  11   3      234.47      232.63     11.40 o 
  -2  11   3       10.69       22.25      7.02 o 
  -1  11   3       11.37       11.72      3.93 o 
   0  11   3      381.39      372.74     18.02 o 
   1  11   3      555.01      519.53     17.10 o 
   2  11   3      232.91      229.91     11.41 o 
   3  11   3       70.87       84.17     10.87 o 
  -4  12   3       66.26       64.52     16.00 o 
  -3  12   3      405.47      417.00     18.02 o 
  -2  12   3      311.30      316.82     20.61 o 
  -1  12   3      111.53      108.36      9.87 o 
   0  12   3       30.39       24.23      5.37 o 
   1  12   3      303.24      316.87     37.06 o 
   2  12   3      234.13      265.46     18.53 o 
  -3  13   3      464.19      467.76     20.58 o 
  -2  13   3       57.34       43.03     12.31 o 
  -1  13   3       51.63       30.43     16.08 o 
   0  13   3       61.55       36.92     16.93 o 
  -1 -14   4       10.16        7.20      4.68 o 
   0 -14   4       35.79       16.32      3.77 o 
   1 -14   4      526.51      546.24     17.99 o 
   2 -14   4      487.52      477.03     30.53 o 
   3 -14   4      216.39      210.32     11.01 o 
  -2 -13   4      417.65      436.55     26.79 o 
  -1 -13   4       63.83       65.00      7.61 o 
   0 -13   4        1.58        5.73      3.91 o 
   1 -13   4      174.07      184.29     11.64 o 
   2 -13   4      221.45      245.67     12.02 o 
   3 -13   4      100.90      109.99     25.20 o 
   4 -13   4      224.33      240.66     12.82 o 
  -3 -12   4      350.29      396.56     25.33 o 
  -2 -12   4      734.91      727.84     25.01 o 
  -1 -12   4      729.37      683.48     17.06 o 
   0 -12   4      256.87      239.52     30.71 o 
   1 -12   4      230.39      215.38     16.09 o 
   2 -12   4     1045.51     1060.04     59.10 o 
   3 -12   4      659.42      642.02     16.40 o 
   4 -12   4      328.51      324.09     16.52 o 
   5 -12   4      159.91      161.88     15.02 o 
  -4 -11   4       31.53       26.81     11.53 o 
  -3 -11   4        8.08        3.58      5.43 o 
  -2 -11   4      556.01      532.44     12.55 o 
  -1 -11   4      125.19      136.67     10.00 o 
   0 -11   4       35.94       37.15      5.32 o 
   1 -11   4        3.97        7.29      3.38 o 
   2 -11   4      666.96      630.19     25.08 o 
   3 -11   4      562.02      573.36     23.16 o 
   4 -11   4      688.41      724.51     22.59 o 
   5 -11   4      286.07      298.03     17.35 o 
  -5 -10   4        1.71        7.40      5.11 o 
  -4 -10   4       99.31      120.61     11.74 o 
  -3 -10   4      347.65      335.38     23.92 o 
  -2 -10   4     1490.26     1535.82     28.74 o 
  -1 -10   4        4.00        4.59      3.03 o 
   0 -10   4        6.42        8.02      2.57 o 
   1 -10   4       22.29       17.96      3.75 o 
   2 -10   4      175.61      167.20      7.96 o 
   3 -10   4      102.57       89.37     12.37 o 
   4 -10   4     1358.52     1361.49     34.82 o 
   5 -10   4      588.74      594.49     17.48 o 
   6 -10   4        0.80        8.51      8.03 o 
  -5  -9   4      396.88      425.07     25.78 o 
  -4  -9   4       27.66       31.10      9.23 o 
  -3  -9   4      625.61      632.02     22.55 o 
  -2  -9   4     1606.99     1659.92     37.27 o 
  -1  -9   4     1856.53     1834.12     24.45 o 
   0  -9   4      635.25      656.59     12.50 o 
   1  -9   4      252.04      242.77      9.82 o 
   2  -9   4      196.72      204.34     14.90 o 
   3  -9   4      155.85      161.35     20.57 o 
   4  -9   4     1601.20     1643.74     66.15 o 
   5  -9   4      320.57      326.10     15.11 o 
   6  -9   4       64.32       46.38      7.65 o 
  -6  -8   4      293.06      302.89     17.60 o 
  -5  -8   4      451.98      486.17     18.49 o 
  -4  -8   4       18.44       28.11     12.14 o 
  -3  -8   4      275.00      278.22     21.97 o 
  -2  -8   4      262.79      260.91      7.49 o 
  -1  -8   4     2105.15     2144.16     17.03 o 
   0  -8   4     2480.81     2528.80     20.24 o 
   1  -8   4     1520.79     1575.69     15.04 o 
   2  -8   4        5.44        4.02      1.93 o 
   3  -8   4        4.34        7.34      2.61 o 
   4  -8   4      566.36      579.73     18.51 o 
   5  -8   4      496.28      513.34     23.66 o 
   6  -8   4       47.34       43.09     18.65 o 
  -6  -7   4      176.98      190.82     12.21 o 
  -5  -7   4      161.16      176.05     36.86 o 
  -4  -7   4       27.40       32.77      8.20 o 
  -3  -7   4      216.56      202.37      9.62 o 
  -2  -7   4        4.73        2.39      0.72 o 
  -1  -7   4      887.76      891.92      9.90 o 
   0  -7   4     1094.72     1060.42     11.14 o 
   1  -7   4      198.00      181.49      6.33 o 
   2  -7   4      184.10      160.92      7.06 o 
   3  -7   4       62.88       60.58      7.48 o 
   4  -7   4      346.66      353.59     11.68 o 
   5  -7   4      735.48      700.91     28.17 o 
   6  -7   4      522.30      542.07     19.89 o 
   7  -7   4      113.14      122.83     11.91 o 
  -7  -6   4       14.87       10.78      4.16 o 
  -6  -6   4       32.67       36.36     16.47 o 
  -5  -6   4      141.68      173.98     27.59 o 
  -4  -6   4      128.37      135.23     13.06 o 
  -3  -6   4     1597.86     1631.82     53.78 o 
  -2  -6   4       46.96       59.45      4.11 o 
  -1  -6   4     1595.11     1639.94     16.50 o 
   0  -6   4      262.25      220.44      5.79 o 
   2  -6   4      375.17      346.26      6.14 o 
   3  -6   4       10.10       14.20      2.57 o 
   4  -6   4        5.54        6.62      1.98 o 
   5  -6   4      471.53      450.79     18.57 o 
   6  -6   4      101.00       89.11     32.55 o 
   7  -6   4        5.52       11.14      6.73 o 
  -7  -5   4       73.06       51.25     16.35 o 
  -6  -5   4       92.39       94.98     23.44 o 
  -5  -5   4      170.93      184.86     12.93 o 
  -4  -5   4      480.83      491.99     21.29 o 
  -3  -5   4     1178.25     1164.31     11.84 o 
  -2  -5   4       53.63       84.69      4.07 o 
  -1  -5   4      100.12       86.39      3.06 o 
   0  -5   4      815.21      837.89      7.70 o 
   1  -5   4     9188.04     9917.51     65.96 o 
   2  -5   4     2087.38     2171.89     17.72 o 
   3  -5   4      123.63      123.56      7.19 o 
   4  -5   4       36.25       19.88      3.64 o 
   5  -5   4       57.36       69.05     16.04 o 
   6  -5   4      133.08      144.53     35.16 o 
   7  -5   4      511.08      542.18     31.29 o 
  -6  -4   4       96.55       93.80     18.53 o 
  -5  -4   4      409.38      429.34     16.66 o 
  -4  -4   4       53.15       52.73      4.43 o 
  -3  -4   4      181.06      169.26      2.59 o 
  -2  -4   4      464.38      441.57      6.43 o 
  -1  -4   4       67.98       90.71      3.22 o 
   0  -4   4     1193.98     1201.49      9.21 o 
   1  -4   4     8892.63     9590.56     48.00 o 
   2  -4   4     2266.84     2259.65     22.31 o 
   3  -4   4      121.48      140.42      5.64 o 
   4  -4   4        6.09        5.11      1.93 o 
   5  -4   4        5.31       10.49      7.91 o 
   6  -4   4      141.90      141.34     23.11 o 
   7  -4   4      281.64      322.17     22.68 o 
  -7  -3   4      114.14       93.33     29.00 o 
  -6  -3   4        0.86        1.88      1.75 o 
  -5  -3   4       44.70       48.26      4.40 o 
  -4  -3   4      456.58      462.85      8.41 o 
  -3  -3   4     2426.53     2480.83     17.60 o 
  -2  -3   4     1063.66      995.17      6.70 o 
  -1  -3   4       40.49       55.97      2.63 o 
   0  -3   4       37.10       48.27      2.78 o 
   1  -3   4     1468.28     1495.30     12.36 o 
   2  -3   4     3458.59     3421.77     35.65 o 
   3  -3   4     1264.11     1251.46     18.08 o 
   4  -3   4      384.04      375.68      9.31 o 
   5  -3   4        7.42        5.03      2.96 o 
   6  -3   4        2.67        3.59      3.75 o 
   7  -3   4      134.61      116.54     36.25 o 
  -7  -2   4      132.99      127.34     20.53 o 
  -6  -2   4      171.93      156.98      4.50 o 
  -5  -2   4       26.34       25.72      3.27 o 
  -4  -2   4      405.13      392.09      6.53 o 
  -3  -2   4     1127.90     1106.24     12.80 o 
  -2  -2   4      488.04      453.40      7.69 o 
  -1  -2   4      220.23      239.76      3.79 o 
   0  -2   4      235.92      266.63      4.09 o 
   1  -2   4      211.19      196.27      5.47 o 
   2  -2   4     1942.03     1962.00     20.25 o 
   3  -2   4     1326.56     1303.56     22.40 o 
   4  -2   4     1899.35     1959.15     36.46 o 
   5  -2   4       40.72       42.37     10.38 o 
   6  -2   4      258.95      267.09     14.40 o 
   7  -2   4      405.39      383.47     22.69 o 
  -7  -1   4      264.81      270.94     10.60 o 
  -6  -1   4      102.66      108.67      6.41 o 
  -5  -1   4        4.64        5.19      1.64 o 
  -4  -1   4      635.27      690.37     19.17 o 
  -3  -1   4     4914.98     5042.89     47.70 o 
  -2  -1   4     3181.36     3114.49     12.14 o 
  -1  -1   4     1043.73      980.33      7.10 o 
   0  -1   4      206.10      243.93      4.76 o 
   1  -1   4      452.44      412.65      6.67 o 
   2  -1   4      271.88      395.62     11.87 o 
   3  -1   4      344.71      308.19      7.52 o 
   4  -1   4     1414.92     1375.83     39.88 o 
   5  -1   4        3.19        7.53      2.62 o 
   6  -1   4       54.21       33.56     14.38 o 
   7  -1   4       43.64       32.63     14.35 o 
  -7   0   4       45.71       57.90     12.83 o 
  -6   0   4      387.52      381.43      9.26 o 
  -5   0   4       76.10       67.93      6.59 o 
  -4   0   4     4486.21     4767.83     38.83 o 
  -3   0   4      567.10      579.89      8.46 o 
  -2   0   4     1494.23     1395.99     23.99 o 
  -1   0   4     6816.35     6910.61     61.64 o 
   0   0   4      128.19      106.18      4.40 o 
   1   0   4       48.62       44.44      3.02 o 
   2   0   4     1198.99     1184.02     25.85 o 
   3   0   4     1446.00     1408.56     19.08 o 
   4   0   4      448.14      402.97     10.24 o 
   5   0   4      242.09      249.60     10.17 o 
   6   0   4       47.11       33.02     19.30 o 
   7   0   4       36.16       33.51      5.65 o 
  -7   1   4      174.64      179.71      7.49 o 
  -6   1   4     2781.20     2793.31     38.40 o 
  -5   1   4       90.70       93.27      5.25 o 
  -4   1   4       31.17       39.21      2.33 o 
  -3   1   4       14.69       25.55      5.73 o 
  -2   1   4     1007.09      949.37     34.62 o 
  -1   1   4     1340.25     1278.77     37.39 o 
   0   1   4     4981.42     5178.64     64.18 o 
   1   1   4      275.61      265.67      7.91 o 
   2   1   4     2862.50     3105.07     50.30 o 
   3   1   4     1783.42     1824.20     21.80 o 
   4   1   4      557.07      560.43     14.57 o 
   5   1   4      272.39      255.80     11.63 o 
   6   1   4      154.70      161.87     11.28 o 
  -8   2   4      139.12      102.81     13.94 o 
  -6   2   4     2263.18     2248.60     33.15 o 
  -5   2   4     1685.03     1761.58     31.22 o 
  -4   2   4      288.32      301.68      6.35 o 
  -3   2   4      848.38      864.81     16.29 o 
  -2   2   4     1190.27     1182.13      8.20 o 
  -1   2   4     3977.90     3832.15     25.40 o 
   0   2   4     6215.52     6474.25     69.60 o 
   1   2   4      293.56      277.17      8.08 o 
   2   2   4      849.60      965.12     18.83 o 
   3   2   4      802.93      806.99     13.67 o 
   4   2   4      363.22      352.21      9.64 o 
   5   2   4     1128.16     1163.32     21.90 o 
   6   2   4      389.33      408.17     13.31 o 
  -8   3   4        7.67        5.93      4.52 o 
  -7   3   4        3.21        6.96      4.06 o 
  -6   3   4       93.88       86.01     10.89 o 
  -5   3   4      122.81      134.67      6.29 o 
  -4   3   4      237.41      223.54      8.98 o 
  -3   3   4       66.85       64.23      2.65 o 
  -2   3   4     1305.31     1326.14     13.01 o 
  -1   3   4      660.59      571.78     12.26 o 
   0   3   4     2375.65     2309.13     15.48 o 
   1   3   4     3229.90     3464.89     35.61 o 
   2   3   4      237.08      256.65      6.21 o 
   3   3   4       22.12       30.99      5.46 o 
   4   3   4      393.42      388.81      9.75 o 
   5   3   4      520.67      560.74     30.00 o 
   6   3   4       61.54       50.07      7.62 o 
  -7   4   4       13.26       22.08      7.67 o 
  -6   4   4      158.65      154.47     11.93 o 
  -5   4   4       99.63       99.12      8.28 o 
  -4   4   4      679.23      685.42      9.30 o 
  -3   4   4       10.53       14.02      2.36 o 
  -2   4   4      631.45      626.59      7.08 o 
  -1   4   4       82.14       57.64      4.36 o 
   0   4   4     6015.96     6098.81     84.92 o 
   1   4   4     4076.71     4265.12     31.64 o 
   2   4   4      562.10      548.20     10.84 o 
   3   4   4        3.35        4.25      2.09 o 
   4   4   4      381.64      378.73     13.27 o 
   5   4   4       29.31       23.75      4.13 o 
   6   4   4       15.00       17.98      6.08 o 
  -7   5   4        6.08        6.40      6.81 o 
  -6   5   4       48.50       50.98     11.36 o 
  -5   5   4      215.35      205.53      8.32 o 
  -4   5   4      875.69      901.19      9.36 o 
  -3   5   4      675.97      656.03      8.76 o 
  -2   5   4        4.22        9.93      1.65 o 
  -1   5   4      694.96      745.75      8.21 o 
   0   5   4     2522.65     2582.28     21.86 o 
   1   5   4     1608.54     1499.37     17.02 o 
   2   5   4      589.59      618.01     13.67 o 
   3   5   4        7.00       11.26      2.19 o 
   4   5   4      466.53      467.96     10.63 o 
   5   5   4      668.72      701.77     18.49 o 
   6   5   4      439.54      438.78     23.29 o 
  -7   6   4       22.04       23.49     10.45 o 
  -6   6   4       21.23       23.12      6.41 o 
  -5   6   4       46.67       44.83      7.39 o 
  -4   6   4      794.57      823.73     14.91 o 
  -3   6   4     3164.29     3258.55     32.58 o 
  -2   6   4      353.81      363.00      6.12 o 
  -1   6   4      126.95      138.17      5.11 o 
   0   6   4      626.35      582.82     16.62 o 
   1   6   4      419.75      395.02      8.40 o 
   2   6   4      450.69      481.14     10.42 o 
   3   6   4     1611.05     1613.65     40.29 o 
   4   6   4        1.89        3.26      2.04 o 
   5   6   4      685.94      680.45     37.61 o 
  -7   7   4       20.40       25.22      7.41 o 
  -6   7   4      173.03      156.42     38.50 o 
  -5   7   4       45.39       44.71      7.32 o 
  -4   7   4      193.59      186.77     11.26 o 
  -3   7   4     1008.95      982.72     14.82 o 
  -2   7   4       12.16       12.57      2.36 o 
  -1   7   4      386.81      403.23      8.39 o 
   0   7   4      331.89      334.86      7.22 o 
   1   7   4       24.85       32.41      3.77 o 
   2   7   4      189.48      194.88      8.13 o 
   3   7   4     1836.23     1812.05     31.69 o 
   4   7   4      300.03      266.05     12.45 o 
   5   7   4        2.80        6.23      5.11 o 
  -7   8   4       27.87       33.70      9.91 o 
  -6   8   4        2.83        8.74      6.08 o 
  -5   8   4       41.14       36.28      7.10 o 
  -4   8   4       85.93       87.61      5.97 o 
  -3   8   4      566.62      549.48     13.72 o 
  -2   8   4      571.17      562.65     10.37 o 
  -1   8   4      266.84      233.45      7.82 o 
   0   8   4       30.55       29.80      4.71 o 
   1   8   4      474.46      496.73     11.09 o 
   2   8   4      349.73      356.79     10.06 o 
   3   8   4      413.09      402.63     11.27 o 
   4   8   4       84.01       96.88     11.33 o 
  -6   9   4       39.54       28.42      7.43 o 
  -5   9   4      229.16      206.83     24.37 o 
  -4   9   4      336.68      301.76      9.92 o 
  -3   9   4      759.93      746.17     13.92 o 
  -2   9   4      486.62      504.23     18.30 o 
  -1   9   4        6.70        6.52      3.24 o 
   0   9   4        5.46        5.35      2.07 o 
   1   9   4      188.32      203.97     13.88 o 
   2   9   4      607.14      573.62     15.77 o 
   3   9   4      479.51      489.41     19.81 o 
   4   9   4       45.19       47.81     26.94 o 
  -6  10   4      157.30      133.67     16.15 o 
  -5  10   4      106.60       97.93     16.10 o 
  -4  10   4      185.59      202.33     16.49 o 
  -3  10   4      843.60      835.18     43.61 o 
  -2  10   4        3.98        5.90      2.89 o 
  -1  10   4      121.68      108.32     28.25 o 
   0  10   4      228.54      241.29     13.34 o 
   1  10   4       57.39       48.17      8.88 o 
   2  10   4      216.01      192.39      9.60 o 
   3  10   4       71.32       62.21     22.75 o 
  -5  11   4      167.94      169.07     21.47 o 
  -4  11   4        1.54        5.01      2.77 o 
  -3  11   4     1043.69     1044.76     19.64 o 
  -2  11   4      907.74      930.16     17.65 o 
  -1  11   4      617.07      612.63     15.18 o 
   0  11   4      209.83      220.87     15.13 o 
   1  11   4       29.62       22.63      6.11 o 
   2  11   4       46.89       67.32      9.06 o 
  -4  12   4        0.72        3.24      2.60 o 
  -3  12   4      237.13      221.44     19.38 o 
  -2  12   4      674.25      631.44     25.76 o 
  -1  12   4      450.28      467.61     19.27 o 
   0  12   4      627.31      645.98     26.10 o 
   1  12   4       11.62        7.23      3.31 o 
  -2  13   4      107.32      114.49     10.34 o 
  -1  13   4      464.29      456.66     16.26 o 
  -1 -14   5      246.43      246.09     17.12 o 
   0 -14   5      401.96      427.87     17.48 o 
   1 -14   5       22.07       16.58      8.22 o 
   2 -14   5      111.61      122.22     15.81 o 
  -2 -13   5      198.71      183.05     16.47 o 
  -1 -13   5      439.60      446.35     17.82 o 
   0 -13   5      275.30      262.81     14.88 o 
   1 -13   5      141.90      156.73     11.52 o 
   2 -13   5        0.91        5.01      4.33 o 
   3 -13   5      120.00       88.19     24.06 o 
   4 -13   5      436.64      437.43     16.55 o 
  -3 -12   5       55.07       41.45     19.36 o 
  -2 -12   5       29.46       30.14      5.81 o 
  -1 -12   5        2.49        2.58      2.01 o 
   0 -12   5       67.46       66.21     13.51 o 
   1 -12   5      318.33      337.73     13.62 o 
   2 -12   5       11.24       23.18      7.23 o 
   3 -12   5        3.41        7.19      3.81 o 
   4 -12   5       70.50       74.59      8.92 o 
  -4 -11   5      168.24      150.50     15.60 o 
  -3 -11   5      350.69      324.77     15.82 o 
  -2 -11   5       14.92       16.65      3.06 o 
  -1 -11   5       92.11       98.82     10.53 o 
   0 -11   5       34.04       29.21      6.23 o 
   1 -11   5      355.27      383.80     16.31 o 
   2 -11   5      548.62      535.66     17.46 o 
   3 -11   5      374.61      343.51     14.12 o 
   4 -11   5       89.12       77.44      9.38 o 
   5 -11   5      578.27      546.22     24.96 o 
  -5 -10   5       39.36       42.89     12.21 o 
  -4 -10   5      808.06      868.42     25.23 o 
  -3 -10   5       15.38       14.92      6.67 o 
  -2 -10   5      328.32      311.25      9.17 o 
  -1 -10   5      363.99      366.53     11.93 o 
   0 -10   5      151.19      157.09     13.04 o 
   1 -10   5      417.83      447.55     11.18 o 
   2 -10   5      510.42      505.42     16.50 o 
   3 -10   5        0.74        3.39      3.10 o 
   4 -10   5      151.53      164.20     23.86 o 
   5 -10   5      105.84      120.56     11.58 o 
   6 -10   5       12.19       25.97      9.01 o 
  -5  -9   5     1026.13     1065.07     26.79 o 
  -4  -9   5      353.22      356.36     19.66 o 
  -3  -9   5      140.61      146.16      4.59 o 
  -2  -9   5      132.53      127.66      7.25 o 
  -1  -9   5      515.01      566.39      9.50 o 
   0  -9   5       30.14       30.45      3.95 o 
   1  -9   5       17.73       26.96      5.13 o 
   2  -9   5      389.81      375.97      9.57 o 
   3  -9   5       98.96      115.55     10.33 o 
   4  -9   5        2.85        4.92      4.35 o 
   5  -9   5      195.91      190.28     19.66 o 
   6  -9   5       29.93       31.60     15.37 o 
  -6  -8   5      148.40      130.27     10.97 o 
  -5  -8   5      465.17      489.83     18.05 o 
  -4  -8   5      234.49      255.53     28.78 o 
  -3  -8   5     1508.98     1510.45     24.47 o 
  -2  -8   5      889.07      921.63     13.74 o 
  -1  -8   5        1.89        5.90      3.02 o 
   0  -8   5        6.02       11.96      1.84 o 
   1  -8   5      523.73      521.43      8.54 o 
   2  -8   5     1625.48     1648.35     26.43 o 
   3  -8   5       30.19       36.83     12.57 o 
   4  -8   5      169.36      150.21      7.63 o 
   5  -8   5      183.79      171.07     14.77 o 
   6  -8   5      540.96      543.72     31.42 o 
  -6  -7   5      101.59      103.38      9.41 o 
  -5  -7   5        3.86        8.82      7.03 o 
  -4  -7   5      441.35      430.28     18.11 o 
  -3  -7   5     1171.05     1190.60     15.60 o 
  -2  -7   5     2090.45     2184.32     19.35 o 
  -1  -7   5      288.79      270.39      6.51 o 
   0  -7   5       31.26       36.13      3.69 o 
   1  -7   5      396.09      352.21      6.73 o 
   2  -7   5     1909.59     1947.72     18.87 o 
   3  -7   5      157.25      156.88     14.47 o 
   4  -7   5      208.08      193.86     28.48 o 
   5  -7   5       21.81       19.87      6.12 o 
   6  -7   5      267.57      305.68     21.15 o 
  -6  -6   5      212.35      219.26     14.19 o 
  -5  -6   5        1.23        9.57      5.55 o 
  -4  -6   5      159.07      150.34      7.88 o 
  -3  -6   5     1007.57     1031.69     14.57 o 
  -2  -6   5      809.51      751.32      8.82 o 
  -1  -6   5       14.82       24.02      2.15 o 
   0  -6   5      106.29      109.46      5.49 o 
   1  -6   5      771.53      826.74     13.86 o 
   2  -6   5     2291.08     2270.88     30.29 o 
   3  -6   5      690.67      688.08     14.29 o 
   4  -6   5      369.83      372.78     16.94 o 
   5  -6   5       34.89       41.96      7.67 o 
   6  -6   5       24.55       24.50      7.28 o 
   7  -6   5       67.12       32.77     19.63 o 
  -6  -5   5      234.06      240.23     19.86 o 
  -5  -5   5      880.10      898.38     24.74 o 
  -4  -5   5        5.97        5.30      1.41 o 
  -3  -5   5      680.52      670.29      8.57 o 
  -2  -5   5     1465.87     1420.39     11.21 o 
  -1  -5   5     2041.72     2154.77     22.93 o 
   0  -5   5        8.78        3.73      1.64 o 
   1  -5   5     1415.13     1612.28     13.89 o 
   2  -5   5     1022.75      971.80     11.14 o 
   3  -5   5      315.35      291.11      9.46 o 
   4  -5   5      357.68      325.66     10.95 o 
   5  -5   5       49.68       54.58      8.16 o 
   6  -5   5      210.32      193.45     45.32 o 
   7  -5   5      240.40      227.17     15.94 o 
  -7  -4   5       95.23       99.74      7.79 o 
  -6  -4   5      465.22      480.16     20.75 o 
  -5  -4   5      548.98      536.06      8.60 o 
  -4  -4   5       32.47       32.68      3.44 o 
  -3  -4   5        4.55        6.79      1.25 o 
  -2  -4   5     2470.30     2520.16     16.51 o 
  -1  -4   5     4217.43     4411.76     54.74 o 
   0  -4   5     2047.88     2084.91     15.83 o 
   1  -4   5      462.95      505.33      7.91 o 
   2  -4   5      260.13      262.75      5.26 o 
   3  -4   5      633.00      617.84     12.58 o 
   4  -4   5     2121.59     2057.79     40.71 o 
   5  -4   5     1479.42     1473.16     37.16 o 
   6  -4   5       15.79       16.46      8.35 o 
   7  -4   5      719.49      654.65     28.49 o 
  -7  -3   5      248.01      233.27     10.22 o 
  -6  -3   5      256.27      270.92     16.53 o 
  -5  -3   5      341.52      363.42      8.54 o 
  -4  -3   5      133.77      138.62      4.76 o 
  -3  -3   5        9.89       18.48      2.38 o 
  -2  -3   5      356.61      339.08      5.96 o 
  -1  -3   5     1807.64     1812.41     10.64 o 
   0  -3   5     2189.34     2193.94     12.75 o 
   1  -3   5        9.06       17.95      2.58 o 
   2  -3   5      476.47      557.94     24.26 o 
   3  -3   5       44.82       31.12      8.21 o 
   4  -3   5      617.05      626.20     14.00 o 
   5  -3   5     1375.23     1475.59     54.92 o 
   6  -3   5       99.34       87.72     25.12 o 
   7  -3   5      147.73      133.73     24.21 o 
  -7  -2   5       16.57       19.16      5.17 o 
  -6  -2   5      455.59      467.62      9.77 o 
  -5  -2   5      806.73      814.34     12.96 o 
  -4  -2   5      362.01      346.75      5.72 o 
  -3  -2   5      199.78      201.48      3.23 o 
  -2  -2   5      180.88      179.30      4.43 o 
  -1  -2   5     2928.70     2958.95     19.27 o 
   0  -2   5     2656.46     2462.89     13.37 o 
   1  -2   5      396.79      330.29      7.94 o 
   2  -2   5       60.13       81.18     10.01 o 
   3  -2   5       61.15       41.10      3.48 o 
   4  -2   5      348.70      347.19     10.97 o 
   5  -2   5      315.07      317.31     52.46 o 
   6  -2   5      379.66      368.81     19.55 o 
   7  -2   5      247.06      209.42     36.04 o 
  -7  -1   5       15.16       18.37      4.59 o 
  -6  -1   5        4.98        7.07      1.44 o 
  -5  -1   5       47.31       49.60      4.05 o 
  -4  -1   5      236.01      227.89      7.16 o 
  -3  -1   5      711.77      738.72      7.37 o 
  -2  -1   5       13.51       19.38      1.82 o 
  -1  -1   5      167.14      134.96      4.03 o 
   0  -1   5      286.97      230.82      6.41 o 
   1  -1   5     2965.24     2953.18     24.06 o 
   2  -1   5     1431.00     1575.00     23.88 o 
   3  -1   5      305.76      303.56      8.55 o 
   4  -1   5      600.42      604.14     16.18 o 
   5  -1   5     1177.48     1075.74     28.79 o 
   6  -1   5      948.02      973.15     22.42 o 
   7  -1   5       19.24       12.52      7.53 o 
  -6   0   5     1597.57     1560.40     34.62 o 
  -5   0   5     2226.54     2250.94     28.18 o 
  -4   0   5       51.80       39.97      2.32 o 
  -3   0   5      177.13      154.78      5.30 o 
  -2   0   5        0.26       -0.25      2.46 o 
  -1   0   5      756.69      903.58      8.16 o 
   0   0   5      135.74      195.27      8.56 o 
   1   0   5      574.77      500.56     13.73 o 
   2   0   5        2.02       18.12      3.13 o 
   3   0   5        0.74        1.43      1.88 o 
   4   0   5       41.49       42.66      6.71 o 
   5   0   5      633.56      611.78     44.50 o 
   6   0   5      283.85      294.31     15.01 o 
   7   0   5       91.24       51.54     25.03 o 
  -7   1   5       27.79       25.87     10.15 o 
  -6   1   5     4226.43     4044.12     72.53 o 
  -5   1   5      856.80      895.17     12.19 o 
  -4   1   5      118.24      104.04      5.80 o 
  -3   1   5      991.34      987.26     14.81 o 
  -2   1   5        0.23        1.48      0.91 o 
  -1   1   5      214.97      175.73      6.77 o 
   0   1   5     1688.91     1749.53     31.85 o 
   1   1   5      780.82      681.28     12.26 o 
   2   1   5       40.97       19.99      4.16 o 
   3   1   5        9.45       15.47      3.23 o 
   4   1   5       48.73       44.54      4.44 o 
   5   1   5      243.21      235.92     17.27 o 
   6   1   5      301.32      304.69     12.26 o 
  -8   2   5      309.28      298.54     16.38 o 
  -7   2   5       13.59       14.64      5.42 o 
  -6   2   5      120.67       94.76      5.55 o 
  -5   2   5        4.37        3.55      0.67 o 
  -4   2   5      537.40      541.51     38.96 o 
  -3   2   5     1418.63     1390.41     18.13 o 
  -2   2   5      383.96      384.76      6.77 o 
  -1   2   5      224.28      258.83      6.41 o 
   0   2   5      735.77      711.97     14.91 o 
   1   2   5     4359.54     4656.38     57.06 o 
   2   2   5      430.69      411.97      9.52 o 
   3   2   5      185.34      171.66      6.00 o 
   4   2   5       72.24       81.62     10.49 o 
   5   2   5      368.71      363.87     15.06 o 
   6   2   5        4.80        6.16      3.43 o 
  -8   3   5       59.84       67.90      7.72 o 
  -7   3   5      401.64      354.56     15.23 o 
  -6   3   5       74.89       63.71      4.68 o 
  -5   3   5      209.01      203.16      1.84 o 
  -4   3   5      395.20      398.13     11.79 o 
  -3   3   5     1690.83     1660.43     16.06 o 
  -2   3   5      409.05      406.78     14.31 o 
  -1   3   5        0.31        2.30      1.98 o 
   0   3   5     1742.56     1862.03     21.77 o 
   1   3   5     1351.31     1394.47     17.85 o 
   2   3   5       73.87       68.81      5.13 o 
   3   3   5     1410.63     1438.97     31.52 o 
   4   3   5       41.71       47.28      6.75 o 
   5   3   5      154.41      156.27     25.67 o 
   6   3   5        2.04        5.09      5.02 o 
  -7   4   5       69.46       78.03     22.50 o 
  -6   4   5        8.84       10.99      3.15 o 
  -5   4   5      121.79      109.43     10.54 o 
  -4   4   5      576.97      599.89      8.49 o 
  -3   4   5      746.65      710.27      9.77 o 
  -2   4   5      712.32      712.06      9.90 o 
  -1   4   5      176.12      161.12      4.83 o 
   0   4   5       57.41       58.31      4.38 o 
   1   4   5      417.46      397.97      8.64 o 
   2   4   5      295.03      290.29     12.89 o 
   3   4   5        3.75        7.27      2.37 o 
   4   4   5       84.43       85.80      6.24 o 
   5   4   5        2.22        7.25      3.86 o 
   6   4   5      180.48      198.16     15.27 o 
  -7   5   5      321.83      392.26     25.76 o 
  -6   5   5      207.98      241.05     40.59 o 
  -5   5   5      244.11      222.65      8.10 o 
  -4   5   5       74.92       73.10      4.32 o 
  -3   5   5     1064.47     1073.83     13.05 o 
  -2   5   5     3095.66     3288.16     31.68 o 
  -1   5   5      664.39      671.41     10.50 o 
   0   5   5       75.82       75.70      4.45 o 
   1   5   5      885.26      885.51     11.89 o 
   2   5   5      404.66      400.21      9.96 o 
   3   5   5       34.98       46.07      5.88 o 
   4   5   5      136.09      126.98     13.54 o 
   5   5   5        0.31        8.16      7.18 o 
  -7   6   5       90.17       93.38     31.37 o 
  -6   6   5      270.14      306.02     22.43 o 
  -5   6   5      359.90      319.09      9.38 o 
  -4   6   5       36.11       37.68      4.99 o 
  -3   6   5     1517.04     1600.25     25.03 o 
  -2   6   5      885.88      868.57     10.59 o 
  -1   6   5      115.00      109.87      4.66 o 
   0   6   5      602.70      603.73     10.70 o 
   1   6   5      120.51      126.28      6.26 o 
   2   6   5     1855.61     1847.85     28.96 o 
   3   6   5     2184.39     2241.85     42.46 o 
   4   6   5      350.63      370.14     13.80 o 
   5   6   5        0.95       14.41      6.88 o 
  -7   7   5       33.17       29.83     12.99 o 
  -6   7   5      819.63      905.44     26.92 o 
  -5   7   5      656.53      627.08     18.84 o 
  -4   7   5      108.94      106.72     11.27 o 
  -3   7   5      121.95      116.51      4.99 o 
  -2   7   5      844.99      858.57     13.67 o 
  -1   7   5      297.21      282.57      9.91 o 
   0   7   5      593.69      597.32     17.79 o 
   1   7   5      217.98      205.17      8.82 o 
   2   7   5      175.63      164.78     11.89 o 
   3   7   5      965.73      975.10     20.27 o 
   4   7   5      825.46      882.74     46.30 o 
  -6   8   5      359.99      374.13     31.12 o 
  -5   8   5       61.11       59.22     14.43 o 
  -4   8   5       56.57       43.70      7.99 o 
  -3   8   5      339.99      353.19     10.60 o 
  -2   8   5     1022.41     1052.46     26.35 o 
  -1   8   5      225.15      219.11     10.68 o 
   0   8   5       11.31        8.87      7.94 o 
   1   8   5      780.85      741.17     13.27 o 
   2   8   5       39.13       35.26      5.28 o 
   3   8   5      256.52      256.75     11.24 o 
   4   8   5      431.41      404.43     22.42 o 
  -6   9   5      382.99      373.43     21.43 o 
  -5   9   5      394.34      418.57     13.28 o 
  -4   9   5      316.51      321.97     17.09 o 
  -3   9   5        0.34        4.65      2.45 o 
  -2   9   5       61.42       52.36     10.20 o 
  -1   9   5        6.98       17.05      7.71 o 
   0   9   5     1038.01     1068.98     26.21 o 
   1   9   5      274.90      278.87     12.28 o 
   2   9   5       90.84       65.00     11.11 o 
  -5  10   5      318.93      322.28     14.47 o 
  -4  10   5      218.59      212.18     14.69 o 
  -3  10   5       54.71       36.20     12.21 o 
  -2  10   5       19.89       18.14      5.62 o 
  -1  10   5      461.55      458.95     18.69 o 
   0  10   5     1093.44     1077.37     32.42 o 
   1  10   5      283.28      286.68     17.20 o 
   2  10   5       31.22       25.84      5.55 o 
   3  10   5       11.12       19.35      8.30 o 
  -5  11   5      146.08      120.95     41.26 o 
  -4  11   5        9.23       15.86      4.84 o 
  -3  11   5       24.01       32.83      5.19 o 
  -2  11   5        7.72        7.30      3.01 o 
  -1  11   5       83.67       80.96      8.27 o 
   0  11   5      176.76      188.41     12.00 o 
   1  11   5      152.21      139.07     25.66 o 
   2  11   5        4.97       21.50      9.56 o 
  -3  12   5      372.80      360.45     18.45 o 
  -2  12   5       27.60       28.92      9.86 o 
  -1  12   5       22.24       26.46      7.98 o 
   0  12   5      145.33      149.58     27.97 o 
  -1 -14   6      105.22       99.02     12.01 o 
   0 -14   6      368.63      382.46     14.42 o 
   1 -14   6      427.08      418.48     19.69 o 
   2 -14   6      486.78      466.41     17.07 o 
  -2 -13   6      175.68      193.41     14.65 o 
  -1 -13   6       70.88       56.58     14.47 o 
   0 -13   6      132.86      145.17     12.84 o 
   1 -13   6      116.76      118.15     22.09 o 
   2 -13   6      322.86      359.70     18.82 o 
   3 -13   6      191.63      216.09     10.91 o 
  -3 -12   6      592.75      602.86     34.22 o 
  -2 -12   6      664.45      633.16     12.85 o 
  -1 -12   6        2.90        2.94      2.15 o 
   0 -12   6      455.59      461.38     16.42 o 
   1 -12   6      998.48      985.99     30.41 o 
   2 -12   6      738.78      754.68     26.88 o 
   3 -12   6      354.10      353.28     16.23 o 
   4 -12   6      229.11      214.63     11.25 o 
  -4 -11   6       11.27        6.21      4.48 o 
  -3 -11   6        3.81        6.06      5.54 o 
  -2 -11   6      231.32      250.73     19.35 o 
  -1 -11   6      329.46      319.18      9.37 o 
   0 -11   6        0.38        2.61      1.47 o 
   1 -11   6       85.10       87.72     14.69 o 
   2 -11   6      869.71      910.27     25.53 o 
   3 -11   6     1051.64     1046.33     33.52 o 
   4 -11   6      232.94      247.09     16.26 o 
   5 -11   6       18.98       13.28      6.38 o 
  -5 -10   6        3.71        7.78      6.57 o 
  -4 -10   6      491.33      498.79     29.93 o 
  -3 -10   6       20.18       20.67      4.66 o 
  -2 -10   6       24.86       26.27      4.15 o 
  -1 -10   6      104.30      105.98      9.50 o 
   0 -10   6     1513.61     1481.45     30.57 o 
   1 -10   6      750.24      704.53     20.92 o 
   2 -10   6     1495.97     1445.75     26.97 o 
   3 -10   6     1027.58      999.50     30.12 o 
   4 -10   6      162.86      185.56     15.33 o 
   5 -10   6      251.06      244.75     15.50 o 
  -5  -9   6       18.17       12.17      7.79 o 
  -4  -9   6      441.99      435.85     23.35 o 
  -3  -9   6      881.87      898.16     16.48 o 
  -2  -9   6      569.22      581.41     13.35 o 
  -1  -9   6      387.91      424.09     10.97 o 
   0  -9   6      966.10      921.19     15.68 o 
   1  -9   6        0.83        5.34      3.05 o 
   3  -9   6      335.50      363.51     11.95 o 
   4  -9   6       27.22       37.78      8.91 o 
   5  -9   6       47.86       64.19     13.96 o 
   6  -9   6        0.48        6.25      6.01 o 
  -6  -8   6       29.59       29.60     13.61 o 
  -5  -8   6      322.19      317.57     26.54 o 
  -4  -8   6       51.45       69.37      9.77 o 
  -3  -8   6      418.40      420.67      8.95 o 
  -2  -8   6     1241.87     1250.12     22.30 o 
  -1  -8   6      672.79      722.00     13.46 o 
   0  -8   6      242.69      224.54      6.25 o 
   1  -8   6      352.81      358.83     11.00 o 
   2  -8   6       97.47       92.03      8.07 o 
   3  -8   6      315.17      329.87     11.99 o 
   4  -8   6      348.60      386.67     13.68 o 
   5  -8   6      856.41      881.41     27.45 o 
   6  -8   6       48.24       56.43      8.74 o 
  -6  -7   6       25.63       28.33     11.13 o 
  -5  -7   6      322.25      364.41     20.39 o 
  -4  -7   6      261.32      245.77     10.57 o 
  -3  -7   6        0.25        2.01      2.14 o 
  -2  -7   6      394.61      365.61      5.56 o 
  -1  -7   6      316.29      312.63      8.33 o 
   0  -7   6     1009.15      957.01     11.27 o 
   1  -7   6      405.89      421.15      7.03 o 
   2  -7   6       95.65       98.48     11.91 o 
   3  -7   6      229.87      234.49     24.35 o 
   4  -7   6     1303.32     1433.08     38.08 o 
   5  -7   6      878.84      908.00     40.69 o 
   6  -7   6      145.62      132.84     35.12 o 
  -6  -6   6      144.08      158.14     19.46 o 
  -5  -6   6      631.42      637.27     24.74 o 
  -4  -6   6      194.10      193.49      6.39 o 
  -3  -6   6        3.16        5.15      1.22 o 
  -2  -6   6        3.62        3.67      1.56 o 
  -1  -6   6     1036.69      946.92     10.51 o 
   0  -6   6     1544.62     1505.27     17.58 o 
   1  -6   6      616.22      623.16      8.83 o 
   2  -6   6      368.89      361.63      7.21 o 
   3  -6   6      109.00       73.84     10.87 o 
   4  -6   6       57.36       57.16     17.97 o 
   5  -6   6       16.90       18.23      6.54 o 
   6  -6   6      340.26      331.74     22.41 o 
  -6  -5   6      246.07      245.46     14.26 o 
  -5  -5   6      517.42      523.43     23.25 o 
  -4  -5   6        6.59        8.43      1.43 o 
  -3  -5   6       56.07       55.99      2.74 o 
  -2  -5   6      102.20      113.83      3.86 o 
  -1  -5   6     4007.58     4407.59     27.84 o 
   0  -5   6     2678.12     2738.49     20.23 o 
   1  -5   6     1079.12     1046.13     11.58 o 
   2  -5   6       62.40       45.43      3.96 o 
   3  -5   6       25.62       34.06      4.53 o 
   4  -5   6       69.69       59.60     25.53 o 
   5  -5   6      339.36      350.40     17.95 o 
   6  -5   6       98.56       78.76     23.33 o 
  -6  -4   6        6.80        4.85      3.08 o 
  -5  -4   6      156.71      167.65      6.94 o 
  -4  -4   6      608.80      644.05     10.76 o 
  -3  -4   6     1171.62     1251.57     12.24 o 
  -2  -4   6      247.82      254.50      6.92 o 
  -1  -4   6     4014.55     4356.02     31.07 o 
   0  -4   6     1884.83     1866.91     18.96 o 
   1  -4   6      168.18      126.40      4.78 o 
   2  -4   6      274.39      245.84      6.17 o 
   3  -4   6       96.10       99.84      7.12 o 
   4  -4   6      161.07      161.76     14.41 o 
   5  -4   6      393.82      411.41     24.36 o 
   6  -4   6       98.12      114.44     11.00 o 
  -6  -3   6       18.05       15.88      3.77 o 
  -5  -3   6      564.34      588.93     11.31 o 
  -4  -3   6      661.08      658.06      9.25 o 
  -3  -3   6      563.03      545.13      6.89 o 
  -2  -3   6      394.74      413.91      5.64 o 
  -1  -3   6       18.15       24.94      3.71 o 
   0  -3   6      649.15      622.11      8.91 o 
   1  -3   6     4021.32     4122.06     43.11 o 
   2  -3   6     2952.98     3044.19     28.01 o 
   3  -3   6      721.22      743.91     11.70 o 
   4  -3   6       96.73       96.45     10.37 o 
   5  -3   6      751.88      779.73     29.37 o 
   6  -3   6     1247.95     1253.83     27.75 o 
  -6  -2   6       23.85       18.95      2.75 o 
  -5  -2   6      497.80      500.38      9.80 o 
  -4  -2   6      212.30      220.90      5.14 o 
  -3  -2   6      332.58      322.18      5.25 o 
  -2  -2   6      341.59      345.11      5.77 o 
  -1  -2   6       84.20       83.75      3.49 o 
   0  -2   6      343.09      346.39      8.45 o 
   1  -2   6      770.02      694.55     12.85 o 
   2  -2   6     1926.86     1994.65     20.49 o 
   3  -2   6     1466.19     1515.13     25.09 o 
   4  -2   6       11.99       16.02      4.30 o 
   5  -2   6      670.26      696.00     26.67 o 
   6  -2   6      216.04      192.55     32.78 o 
  -7  -1   6      108.37       88.69     23.89 o 
  -6  -1   6        7.16        6.50      2.35 o 
  -5  -1   6      344.95      321.68     11.15 o 
  -4  -1   6      897.62      896.90     11.42 o 
  -3  -1   6     3979.71     3967.76     25.80 o 
  -2  -1   6      416.80      367.55      7.54 o 
  -1  -1   6      248.34      288.13      6.21 o 
   0  -1   6      663.81      817.36     12.31 o 
   1  -1   6      751.25      672.26     11.89 o 
   2  -1   6     1733.24     1719.62     23.78 o 
   3  -1   6      228.98      211.60      7.23 o 
   4  -1   6      207.14      187.19     11.45 o 
   5  -1   6       22.56       20.57      5.32 o 
   6  -1   6       36.07       49.82     11.01 o 
  -7   0   6        1.75        3.18      2.90 o 
  -6   0   6      107.87       74.65      7.71 o 
  -5   0   6       22.10       23.75      5.61 o 
  -4   0   6       55.78       56.65      9.44 o 
  -3   0   6     2328.66     2351.23     27.29 o 
  -2   0   6      872.39      840.40     10.94 o 
  -1   0   6      941.07      933.61     12.19 o 
   0   0   6       65.65       87.67      6.86 o 
   1   0   6     2476.18     2606.73     26.98 o 
   2   0   6      767.08      716.32     27.48 o 
   3   0   6     1400.09     1386.92     19.76 o 
   4   0   6     1467.42     1460.51     36.58 o 
   5   0   6        4.15        7.68      4.30 o 
   6   0   6      243.71      227.44     12.72 o 
  -7   1   6      498.29      511.91     19.31 o 
  -6   1   6       29.49       42.09     13.22 o 
  -5   1   6       13.36        5.97      2.82 o 
  -4   1   6        5.35        8.64      3.90 o 
  -3   1   6      108.24      101.18      8.98 o 
  -2   1   6     2948.40     3115.07     18.90 o 
  -1   1   6      529.87      444.34     10.82 o 
   0   1   6      246.73      343.98      9.05 o 
   1   1   6      746.77      818.02     23.66 o 
   2   1   6      318.36      285.36     15.24 o 
   3   1   6      672.14      663.10     19.73 o 
   4   1   6     1054.40     1032.78     27.00 o 
   5   1   6      124.74      109.98     19.01 o 
   6   1   6        1.08        4.64      4.55 o 
  -7   2   6      658.82      693.47     26.94 o 
  -6   2   6      397.16      362.30     43.76 o 
  -5   2   6       32.74       26.44      4.75 o 
  -4   2   6        5.48        7.91      3.22 o 
  -3   2   6     1013.92      990.15     17.42 o 
  -2   2   6     4313.83     4578.21     32.47 o 
  -1   2   6      877.65      792.62     12.92 o 
   0   2   6      356.03      306.43      7.90 o 
   1   2   6      191.06      181.13     16.56 o 
   2   2   6      374.29      347.83      8.40 o 
   3   2   6     1047.85     1050.60     21.93 o 
   4   2   6     1125.98     1131.11     61.30 o 
   5   2   6        9.74       10.08      3.23 o 
   6   2   6       82.31       87.00      8.93 o 
  -7   3   6        6.46        4.73      5.14 o 
  -6   3   6      432.77      439.78     20.91 o 
  -5   3   6      271.00      245.47     23.02 o 
  -4   3   6        5.45        8.74      9.65 o 
  -3   3   6        1.36        2.03      0.79 o 
  -2   3   6     1643.86     1634.08     16.85 o 
  -1   3   6     3165.85     3342.74     26.36 o 
   0   3   6     2666.71     2770.50     42.56 o 
   1   3   6     1114.66     1114.32     20.01 o 
   2   3   6      126.69      111.20      8.15 o 
   3   3   6      626.79      655.70     20.97 o 
   4   3   6       10.16        6.35      2.93 o 
   5   3   6       15.65       10.77      6.55 o 
   6   3   6      331.67      315.87     20.00 o 
  -7   4   6        2.72        4.12      3.42 o 
  -6   4   6      516.79      538.55     39.22 o 
  -5   4   6      100.95      120.06     23.67 o 
  -4   4   6       23.05       21.25      5.00 o 
  -3   4   6       17.61       18.79      3.80 o 
  -2   4   6     3241.99     3292.06     51.08 o 
  -1   4   6     1398.28     1460.95     17.50 o 
   0   4   6     1576.70     1512.63     21.75 o 
   1   4   6      977.87      991.61     14.24 o 
   2   4   6      144.34      133.22      7.29 o 
   3   4   6      101.31       90.43      6.28 o 
   4   4   6      125.24      126.43     11.85 o 
   5   4   6      992.09     1038.87     39.01 o 
  -7   5   6       27.08       20.14      8.74 o 
  -6   5   6      420.14      417.33     34.89 o 
  -5   5   6      302.37      315.38     16.54 o 
  -4   5   6      417.59      430.63     20.36 o 
  -3   5   6       43.64       41.93      5.13 o 
  -2   5   6      978.30     1000.86     13.24 o 
  -1   5   6      663.33      609.23     13.38 o 
   0   5   6      775.45      774.36     11.40 o 
   1   5   6       58.52       66.19      5.60 o 
   2   5   6       25.23       27.89      3.57 o 
   3   5   6       63.51       47.12      7.37 o 
   4   5   6      950.43      924.47     27.54 o 
   5   5   6      327.02      332.72     20.59 o 
  -7   6   6        0.24        5.34      4.72 o 
  -6   6   6      142.99      154.22     47.52 o 
  -5   6   6     1058.31     1050.64     40.93 o 
  -4   6   6      671.94      673.17     19.04 o 
  -3   6   6      155.91      150.08      6.50 o 
  -2   6   6      177.04      172.02      8.60 o 
  -1   6   6       98.53       93.29     13.03 o 
   0   6   6      356.73      362.60      8.35 o 
   1   6   6     2382.43     2405.88     33.30 o 
   2   6   6      254.03      271.78     22.80 o 
   3   6   6       25.36       20.38      4.72 o 
   4   6   6       14.30       18.71      3.43 o 
   5   6   6      278.37      269.00     19.00 o 
  -7   7   6      133.93       89.38     28.65 o 
  -6   7   6       11.80       14.32     10.66 o 
  -5   7   6      511.59      498.10     22.44 o 
  -4   7   6       79.12       71.28      5.65 o 
  -3   7   6       30.97       30.39      5.97 o 
  -2   7   6        2.31        7.15      3.83 o 
  -1   7   6       39.03       38.43      4.65 o 
   0   7   6      845.82      852.68     16.31 o 
   1   7   6     2870.28     2879.71     67.73 o 
   2   7   6      332.85      299.02     10.10 o 
   3   7   6      166.37      174.78     17.07 o 
   4   7   6        0.39        1.12      5.56 o 
  -6   8   6        0.48        3.17      5.44 o 
  -5   8   6      111.74      104.80     15.83 o 
  -4   8   6      325.97      349.17     12.20 o 
  -3   8   6      691.10      693.89     19.63 o 
  -2   8   6       76.97       98.94      7.04 o 
  -1   8   6       32.45       44.65      8.05 o 
   0   8   6      157.60      174.14     15.37 o 
   1   8   6      884.29      924.32     24.65 o 
   2   8   6      447.69      468.23     16.87 o 
   3   8   6       45.51       36.40     10.63 o 
  -6   9   6       45.44       36.31     14.66 o 
  -5   9   6      446.66      390.79     18.05 o 
  -4   9   6      250.80      293.43     27.96 o 
  -3   9   6       11.36        6.96      3.22 o 
  -2   9   6        2.34        6.22      4.31 o 
  -1   9   6       77.95       75.10     10.63 o 
   0   9   6       19.72       23.51      5.44 o 
   1   9   6      640.13      654.38     19.03 o 
   2   9   6      179.20      170.66     14.10 o 
   3   9   6       70.83       50.43     30.77 o 
  -5  10   6      379.74      397.44     22.53 o 
  -4  10   6        1.93        5.07      3.06 o 
  -3  10   6        3.05        3.47      3.74 o 
  -2  10   6      583.60      562.15     13.65 o 
  -1  10   6       18.18       15.83      4.82 o 
   0  10   6       36.81       28.54      7.32 o 
   1  10   6       71.80       83.19      8.69 o 
   2  10   6      299.50      285.33     11.96 o 
  -4  11   6      214.68      235.28     15.64 o 
  -3  11   6      839.31      875.34     41.75 o 
  -2  11   6      573.82      567.51     22.40 o 
  -1  11   6       31.45       37.73     10.17 o 
   0  11   6       28.27       17.20      4.13 o 
   1  11   6      101.70      109.66     28.49 o 
  -2  12   6      531.23      578.96     21.87 o 
   0 -14   7        0.72        3.17      3.80 o 
   1 -14   7        0.10        4.19      4.83 o 
  -2 -13   7      111.74      104.80     24.96 o 
  -1 -13   7      177.62      173.09      7.60 o 
   0 -13   7      339.71      326.33     16.95 o 
   1 -13   7      141.76      151.71     10.49 o 
   2 -13   7      329.07      308.88     14.75 o 
   3 -13   7      693.57      724.85     31.56 o 
  -3 -12   7        8.07        8.91      5.35 o 
  -2 -12   7       29.70       35.14      5.66 o 
  -1 -12   7      107.50       79.46     20.17 o 
   0 -12   7       69.67       73.98     19.77 o 
   1 -12   7      380.81      387.16     14.59 o 
   2 -12   7       51.23       41.05     12.28 o 
   3 -12   7      317.73      283.69     16.08 o 
   4 -12   7      317.80      291.19     13.00 o 
  -4 -11   7      144.38      169.12     13.19 o 
  -3 -11   7        1.53        3.71      3.87 o 
  -2 -11   7      276.92      269.90     10.49 o 
  -1 -11   7      622.49      636.58     14.91 o 
   0 -11   7      337.35      313.56     20.54 o 
   1 -11   7      521.68      517.95     16.55 o 
   2 -11   7       22.35       26.84      6.95 o 
   3 -11   7      141.79      129.22     16.49 o 
   4 -11   7      142.83      145.87     16.31 o 
  -5 -10   7        9.73       20.62      6.45 o 
  -4 -10   7        8.50       11.45      6.25 o 
  -3 -10   7       33.24       28.78      6.51 o 
  -2 -10   7        2.28        4.67      2.35 o 
  -1 -10   7      177.73      193.52     15.20 o 
   0 -10   7      595.14      591.30     17.99 o 
   1 -10   7      263.05      253.31     12.36 o 
   2 -10   7        1.45        3.69      3.89 o 
   3 -10   7        2.02        6.42      2.75 o 
   4 -10   7        4.45       10.15      5.58 o 
   5 -10   7      254.93      255.20     17.47 o 
  -5  -9   7      100.64       88.24     23.12 o 
  -4  -9   7       10.80       18.34      6.53 o 
  -3  -9   7        5.50        5.07      1.32 o 
  -2  -9   7      556.73      532.42     10.84 o 
  -1  -9   7      152.84      138.08      7.59 o 
   0  -9   7      676.48      667.26     21.18 o 
   1  -9   7      752.53      748.11     21.55 o 
   2  -9   7       20.07       29.98      6.74 o 
   3  -9   7       20.80       22.29      5.76 o 
   4  -9   7        7.43        8.77      4.43 o 
   5  -9   7      265.22      273.32     23.63 o 
  -6  -8   7      117.90       94.28     17.76 o 
  -5  -8   7     1156.24     1205.55     26.30 o 
  -4  -8   7      523.36      542.93     22.94 o 
  -3  -8   7      207.96      203.17      6.81 o 
  -2  -8   7      433.99      432.30     12.43 o 
  -1  -8   7      144.30      123.41      5.65 o 
   0  -8   7     1477.75     1517.35     24.02 o 
   1  -8   7      367.94      360.43     10.28 o 
   2  -8   7       66.48       57.46     13.09 o 
   3  -8   7       44.29       20.09      6.63 o 
   4  -8   7      156.88      178.94     20.28 o 
   5  -8   7      678.19      654.87     22.11 o 
   6  -8   7      181.74      166.91     14.85 o 
  -6  -7   7        0.12        3.22      4.25 o 
  -5  -7   7      469.06      475.00     22.61 o 
  -4  -7   7     1094.25     1099.27     19.88 o 
  -3  -7   7      649.20      662.92     12.61 o 
  -2  -7   7      258.94      265.88      8.47 o 
  -1  -7   7        8.07        6.84      1.78 o 
   0  -7   7      410.60      444.92     11.95 o 
   1  -7   7      467.56      482.46     16.11 o 
   2  -7   7     1065.58     1025.13     18.70 o 
   3  -7   7      175.16      186.15     23.66 o 
   4  -7   7       24.66       20.98     10.12 o 
   5  -7   7       64.39       48.84     11.43 o 
   6  -7   7      120.51      111.47     13.08 o 
  -6  -6   7       87.22       81.53     13.58 o 
  -5  -6   7      178.41      168.71     22.00 o 
  -4  -6   7      297.87      271.07      6.14 o 
  -3  -6   7      140.44      126.75      5.10 o 
  -2  -6   7      523.81      498.96      7.64 o 
  -1  -6   7       16.71       18.48      2.47 o 
   0  -6   7      176.43      199.90      6.33 o 
   1  -6   7     1054.88     1062.20     12.60 o 
   2  -6   7     1587.03     1597.92     25.51 o 
   3  -6   7       14.14        6.50      5.49 o 
   4  -6   7      312.91      270.69     20.61 o 
   5  -6   7      231.99      191.00     38.75 o 
   6  -6   7      300.76      311.59     20.82 o 
  -6  -5   7      136.41      120.25     15.07 o 
  -5  -5   7       73.00       58.54      9.38 o 
  -4  -5   7      117.29      118.67      3.30 o 
  -3  -5   7     1572.95     1543.17     23.36 o 
  -2  -5   7      999.82      962.00     11.38 o 
  -1  -5   7        1.34        6.98      2.51 o 
   0  -5   7       45.66       55.67      7.43 o 
   1  -5   7      298.81      254.88      6.76 o 
   2  -5   7      570.85      588.23     17.43 o 
   3  -5   7      286.14      288.50     22.45 o 
   4  -5   7       32.90       42.10     11.03 o 
   5  -5   7      235.32      258.49     16.56 o 
   6  -5   7      182.35      189.45     12.94 o 
  -6  -4   7       99.76       87.91     17.58 o 
  -5  -4   7      111.28      109.04      6.90 o 
  -4  -4   7      179.73      188.99      4.04 o 
  -3  -4   7     2663.24     2764.06     19.55 o 
  -2  -4   7     2960.25     3048.45     24.25 o 
  -1  -4   7      384.49      366.60      6.06 o 
   0  -4   7       77.20       68.66      6.38 o 
   1  -4   7       11.20       15.64      2.68 o 
   2  -4   7     1124.66     1073.06     20.37 o 
   3  -4   7     2390.13     2420.51     47.26 o 
   4  -4   7      310.59      282.46     24.43 o 
   5  -4   7      390.90      372.13     22.75 o 
   6  -4   7      598.92      554.12     37.94 o 
  -6  -3   7      546.21      539.59     17.55 o 
  -5  -3   7      323.83      321.36      8.51 o 
  -4  -3   7        0.92        4.30      1.48 o 
  -3  -3   7     1087.55     1146.94     10.59 o 
  -2  -3   7     2636.56     2688.89     20.22 o 
  -1  -3   7        6.55        3.83      1.75 o 
   0  -3   7       25.18       12.57      1.84 o 
   1  -3   7       61.38       87.11      6.26 o 
   2  -3   7      277.47      275.36      6.81 o 
   3  -3   7      834.57      846.28     18.15 o 
   4  -3   7      803.55      787.89     41.32 o 
   5  -3   7       18.68       30.03     12.64 o 
   6  -3   7       19.45       17.91      7.83 o 
  -7  -2   7      193.83      149.90     23.49 o 
  -6  -2   7      370.41      385.01     22.82 o 
  -5  -2   7      176.84      172.46      8.04 o 
  -4  -2   7      283.18      275.45      7.41 o 
  -3  -2   7        1.44        1.73      1.28 o 
  -2  -2   7     1790.33     1758.66     14.34 o 
  -1  -2   7     2013.55     1857.71     16.66 o 
   0  -2   7     1986.83     2108.54     19.12 o 
   1  -2   7      214.88      270.75      6.96 o 
   2  -2   7       88.81       94.57      7.36 o 
   3  -2   7      380.11      361.07      9.65 o 
   4  -2   7     1913.12     1994.89     69.34 o 
   5  -2   7      891.11      877.01     48.56 o 
   6  -2   7       11.49       18.60      5.30 o 
  -7  -1   7       24.95       30.17     11.11 o 
  -6  -1   7      296.53      279.79     34.12 o 
  -5  -1   7      229.73      222.70     15.59 o 
  -4  -1   7       77.15       77.83      4.72 o 
  -3  -1   7      204.49      198.92      4.16 o 
  -2  -1   7        4.34        4.28      1.60 o 
  -1  -1   7      698.85      611.14      8.21 o 
   0  -1   7     3311.97     3541.49     27.45 o 
   1  -1   7      642.06      635.58     10.48 o 
   2  -1   7      325.21      350.01     10.94 o 
   3  -1   7     1140.91     1144.58     20.40 o 
   4  -1   7     1399.63     1416.40     55.33 o 
   5  -1   7      113.30      114.41     29.45 o 
   6  -1   7       19.83        8.29      5.42 o 
  -7   0   7      258.02      262.14     12.19 o 
  -6   0   7      382.87      368.07     25.92 o 
  -5   0   7      694.01      697.54     21.78 o 
  -4   0   7        5.95        6.40      2.49 o 
  -3   0   7      340.45      338.41      9.13 o 
  -2   0   7      160.79      174.91      4.45 o 
  -1   0   7       59.08       45.52      7.16 o 
   0   0   7      255.41      189.06      7.18 o 
   1   0   7      844.67      824.93     14.47 o 
   2   0   7        5.25        9.91      3.69 o 
   3   0   7      118.34      123.68     13.15 o 
   4   0   7      188.37      192.76     10.72 o 
   5   0   7      189.69      199.37     13.13 o 
   6   0   7      131.95      131.85     10.16 o 
  -7   1   7        3.30        6.01      4.68 o 
  -6   1   7       21.33       39.51     12.93 o 
  -5   1   7      737.67      752.00     19.21 o 
  -4   1   7      282.60      289.41     11.61 o 
  -3   1   7      364.41      352.72     12.34 o 
  -2   1   7      665.50      699.12     12.87 o 
  -1   1   7      480.10      488.99     10.52 o 
   0   1   7       75.19       32.14      3.57 o 
   1   1   7     1185.98     1257.59     19.15 o 
   2   1   7      118.95      130.27      8.82 o 
   3   1   7        6.70        8.67      3.66 o 
   4   1   7      266.73      265.88     13.90 o 
   5   1   7      472.50      494.73     16.70 o 
   6   1   7      352.37      327.73     16.79 o 
  -7   2   7       31.24       21.04      7.41 o 
  -6   2   7       50.60       44.95     16.25 o 
  -5   2   7      406.00      407.96     34.28 o 
  -4   2   7      679.08      724.43     18.75 o 
  -3   2   7      889.12      889.11     16.82 o 
  -2   2   7      466.93      514.64     10.12 o 
  -1   2   7     1803.16     1977.97     25.81 o 
   0   2   7       14.42       13.98      5.37 o 
   1   2   7      708.34      646.25     13.23 o 
   2   2   7      611.15      633.18     16.87 o 
   3   2   7        1.74        1.92      2.42 o 
   4   2   7        9.63        2.09      2.09 o 
   5   2   7       86.50       82.45     17.56 o 
  -7   3   7       13.11       15.16      5.62 o 
  -6   3   7       64.30       70.17     23.42 o 
  -5   3   7      645.08      688.11     40.09 o 
  -4   3   7      525.11      520.42     15.00 o 
  -3   3   7      721.17      705.59      7.80 o 
  -2   3   7      187.12      191.22      5.75 o 
  -1   3   7      343.45      355.45      7.91 o 
   0   3   7        7.78       16.91      2.65 o 
   1   3   7     2572.30     2623.11     71.36 o 
   2   3   7      199.29      188.15      8.53 o 
   3   3   7       48.60       36.95      6.98 o 
   4   3   7       65.93       40.66      9.24 o 
   5   3   7      325.49      318.81     19.39 o 
  -7   4   7       11.82       16.34      7.90 o 
  -6   4   7       36.36       45.50     14.75 o 
  -5   4   7      149.26      160.07     36.17 o 
  -4   4   7      280.29      278.59     15.72 o 
  -3   4   7     1102.40     1082.92     27.77 o 
  -2   4   7      665.96      674.25     10.24 o 
  -1   4   7       44.57       52.22      4.84 o 
   0   4   7      144.48      148.94      7.19 o 
   1   4   7      144.82      135.33      7.40 o 
   2   4   7      205.80      191.80     11.09 o 
   3   4   7       56.90       72.63     10.41 o 
   4   4   7       37.01       31.53      8.76 o 
   5   4   7      279.46      286.03     20.43 o 
  -7   5   7        0.85        3.26      3.15 o 
  -6   5   7       17.71       32.06     11.34 o 
  -5   5   7      212.68      198.95     29.29 o 
  -4   5   7      971.09      985.85     24.67 o 
  -3   5   7     1112.79     1146.04     21.66 o 
  -2   5   7      813.92      792.42     14.64 o 
  -1   5   7      290.68      280.32     11.63 o 
   0   5   7      155.04      134.77     11.00 o 
   1   5   7        6.40       13.02      2.82 o 
   2   5   7      258.44      249.41      7.95 o 
   3   5   7      251.49      253.03     18.77 o 
   4   5   7      133.99      132.89      9.48 o 
  -7   6   7      415.03      432.13     23.26 o 
  -6   6   7      360.22      399.49     26.89 o 
  -5   6   7      237.33      239.11     48.44 o 
  -4   6   7      261.69      250.84     13.88 o 
  -3   6   7      395.80      404.68     13.60 o 
  -2   6   7      930.16      944.06     38.48 o 
  -1   6   7        1.45        3.97      2.94 o 
   0   6   7      352.24      371.98     11.63 o 
   1   6   7     2119.67     2091.86     66.14 o 
   2   6   7      969.95     1059.06     26.12 o 
   3   6   7       52.37       62.91     12.81 o 
   4   6   7       32.80       35.22     11.01 o 
  -6   7   7      336.19      326.88     38.75 o 
  -5   7   7       16.86       13.18      5.63 o 
  -4   7   7      120.20      125.57     17.83 o 
  -3   7   7       17.07       16.31      2.64 o 
  -2   7   7      594.36      592.25     17.81 o 
  -1   7   7     1265.85     1292.77     33.88 o 
   0   7   7      206.83      205.21     10.86 o 
   1   7   7      378.81      369.27     13.03 o 
   2   7   7      843.34      911.58     27.67 o 
   3   7   7      239.01      224.57      9.47 o 
   4   7   7      102.12       92.13     11.14 o 
  -6   8   7      225.10      232.10     21.12 o 
  -5   8   7       14.28        7.95      7.14 o 
  -4   8   7       95.60       95.52     21.11 o 
  -3   8   7      141.51      141.54     11.51 o 
  -2   8   7      183.86      178.55     17.87 o 
  -1   8   7      975.55      987.86     24.64 o 
   0   8   7      493.36      472.86     15.47 o 
   1   8   7        2.82        7.27      4.37 o 
   2   8   7      262.42      244.42      9.35 o 
   3   8   7      167.83      152.06     20.96 o 
  -5   9   7      236.57      242.32     45.19 o 
  -4   9   7       50.90       50.60     10.09 o 
  -3   9   7        5.74        7.67      4.62 o 
  -2   9   7      909.04      935.63     28.91 o 
  -1   9   7      387.24      425.45     15.80 o 
   0   9   7       39.22       45.03      9.20 o 
   1   9   7       27.81       26.51      3.96 o 
   2   9   7      134.54      122.65      8.26 o 
  -4  10   7       76.10       60.88     14.20 o 
  -3  10   7        0.22        7.75      4.18 o 
  -2  10   7      460.01      436.58     27.82 o 
  -1  10   7      319.48      343.49     15.38 o 
   0  10   7      226.49      232.16     31.07 o 
   1  10   7       62.35       56.47      9.99 o 
  -3  11   7       32.49       34.14      5.19 o 
  -2  11   7       12.54       17.98      6.07 o 
  -1  11   7       65.28       60.00     14.10 o 
   0  11   7      123.39      129.33     11.63 o 
  -1 -13   8       81.42       82.53     22.32 o 
   0 -13   8      276.58      269.97     20.96 o 
   1 -13   8      260.90      294.93     14.72 o 
   2 -13   8      142.60      122.40      9.26 o 
  -3 -12   8      126.64       98.43     13.45 o 
  -2 -12   8       22.59       25.14      5.05 o 
  -1 -12   8      175.16      157.16     13.11 o 
   0 -12   8      716.67      739.81     37.29 o 
   1 -12   8      950.11      998.93     18.51 o 
   2 -12   8      516.38      479.99     20.20 o 
   3 -12   8        1.14        4.80      4.58 o 
  -4 -11   8       77.19       71.11     16.73 o 
  -3 -11   8      239.68      233.76     13.96 o 
  -2 -11   8      153.84      159.09      9.33 o 
  -1 -11   8      175.74      162.00     26.33 o 
   0 -11   8       54.21       74.46     14.71 o 
   1 -11   8     1240.98     1206.60     36.24 o 
   2 -11   8      947.04      970.14     18.59 o 
   3 -11   8      180.05      176.63      9.45 o 
   4 -11   8       39.83       37.17     11.38 o 
  -4 -10   8       54.21       62.94     16.08 o 
  -3 -10   8      163.55      168.33      7.66 o 
  -2 -10   8     1378.63     1356.37     26.30 o 
  -1 -10   8      861.76      833.26     19.48 o 
   0 -10   8      266.14      250.02     16.89 o 
   1 -10   8      459.73      450.09     15.69 o 
   2 -10   8      478.63      492.36     17.67 o 
   3 -10   8      780.64      756.68     18.13 o 
   4 -10   8      166.23      155.24     10.60 o 
   5 -10   8        7.49        6.42      8.30 o 
  -5  -9   8       95.33       78.11     10.74 o 
  -4  -9   8       31.05       24.34     11.89 o 
  -3  -9   8      189.25      205.31     11.29 o 
  -2  -9   8     1096.00     1105.55     46.49 o 
  -1  -9   8       69.16       80.47      6.25 o 
   0  -9   8       69.31       65.67      6.71 o 
   1  -9   8        5.27        9.22      4.24 o 
   2  -9   8      164.18      196.46     19.70 o 
   3  -9   8      277.80      289.54     14.74 o 
   4  -9   8      246.48      238.58     16.72 o 
   5  -9   8       90.73       54.96     24.87 o 
  -5  -8   8       22.71       19.27      6.14 o 
  -4  -8   8       12.52       13.50      4.18 o 
  -3  -8   8       21.74       23.03      3.46 o 
  -2  -8   8      495.73      498.70     11.07 o 
  -1  -8   8      658.11      672.54     11.52 o 
   0  -8   8       33.50       48.57      6.42 o 
   1  -8   8        3.84        6.99      3.66 o 
   2  -8   8      195.62      210.65      9.49 o 
   3  -8   8     1198.87     1213.51     31.48 o 
   4  -8   8      803.71      750.87     34.44 o 
   5  -8   8      269.61      210.21     47.67 o 
  -5  -7   8       89.31       65.47     28.00 o 
  -4  -7   8       15.02       11.66      3.08 o 
  -3  -7   8       39.03       34.05      3.22 o 
  -2  -7   8     1547.39     1579.53     26.94 o 
  -1  -7   8      460.25      460.22      8.94 o 
   0  -7   8        1.99        3.87      2.37 o 
   1  -7   8       22.29       22.84      2.64 o 
   2  -7   8      983.32      948.36     23.41 o 
   3  -7   8     1043.60     1080.35     31.40 o 
   4  -7   8      450.66      474.07     24.76 o 
   5  -7   8      580.37      577.11     38.19 o 
  -5  -6   8       45.19       53.10     10.31 o 
  -4  -6   8       74.32       72.53      6.75 o 
  -3  -6   8       38.09       37.73      3.04 o 
  -2  -6   8      879.69      869.96     20.07 o 
  -1  -6   8      846.79      845.51     10.34 o 
   0  -6   8     1327.26     1326.62     13.91 o 
   1  -6   8      104.56      112.13      9.24 o 
   2  -6   8        7.44       17.36      4.66 o 
   3  -6   8      280.45      269.33     16.56 o 
   4  -6   8      618.06      602.19     37.58 o 
   5  -6   8     1079.31     1059.65     27.67 o 
   6  -6   8       12.00       19.37      9.17 o 
  -5  -5   8       65.31       64.93      8.89 o 
  -4  -5   8        0.78        2.61      1.65 o 
  -3  -5   8      347.19      384.21      8.34 o 
  -2  -5   8      897.56      947.94     10.85 o 
  -1  -5   8     1172.67     1126.97     11.54 o 
   0  -5   8      219.37      212.80      9.54 o 
   1  -5   8      195.50      203.86      6.46 o 
   2  -5   8      458.00      447.29     11.64 o 
   3  -5   8       31.06       29.04      8.89 o 
   4  -5   8       78.51       69.95     23.56 o 
   5  -5   8      289.22      322.88     16.14 o 
   6  -5   8      188.19      187.78     16.20 o 
  -6  -4   8      248.67      243.35     14.50 o 
  -5  -4   8     1043.77     1045.18     25.30 o 
  -4  -4   8        4.69        6.70      1.50 o 
  -3  -4   8      188.69      205.63      6.42 o 
  -2  -4   8      316.03      320.27      5.93 o 
  -1  -4   8      221.35      193.53      6.55 o 
   0  -4   8      766.38      744.21     10.63 o 
   1  -4   8     1332.22     1331.71     18.93 o 
   2  -4   8      169.58      126.30      9.41 o 
   3  -4   8      479.79      480.31     22.22 o 
   4  -4   8       74.17       93.15     29.43 o 
   5  -4   8       55.45       52.85     13.79 o 
   6  -4   8       19.16       14.58     10.18 o 
  -6  -3   8      177.99      178.89     12.95 o 
  -5  -3   8      728.39      733.78     20.64 o 
  -4  -3   8      352.99      383.10     10.14 o 
  -3  -3   8      319.64      312.27      7.24 o 
  -2  -3   8        3.27        5.21      1.81 o 
  -1  -3   8      893.01      869.16     11.03 o 
   0  -3   8     2126.86     2176.39     22.90 o 
   1  -3   8     4217.97     4337.98     27.91 o 
   2  -3   8      784.78      765.56     18.61 o 
   3  -3   8      909.92      902.77     30.07 o 
   4  -3   8     1577.59     1704.96     55.26 o 
   5  -3   8       75.13       69.77      9.91 o 
   6  -3   8       28.80       26.83      5.70 o 
  -6  -2   8        5.46        7.79      5.02 o 
  -5  -2   8      555.00      556.48     12.59 o 
  -4  -2   8      477.56      509.37      8.85 o 
  -3  -2   8       24.99       28.57      3.01 o 
  -2  -2   8      160.17      181.64      4.66 o 
  -1  -2   8      170.45      160.64      8.57 o 
   0  -2   8       84.24       79.61      6.48 o 
   1  -2   8     2367.40     2426.28     28.80 o 
   2  -2   8      689.36      675.73     22.40 o 
   3  -2   8       71.65       79.36     12.24 o 
   4  -2   8        1.43        2.59      5.18 o 
   5  -2   8       32.31       38.97     14.04 o 
   6  -2   8      111.08       73.19     27.07 o 
  -7  -1   8       12.05        9.94      6.23 o 
  -6  -1   8        0.22        1.77      1.93 o 
  -5  -1   8     1175.53     1122.82     44.50 o 
  -4  -1   8      515.24      501.25     12.92 o 
  -3  -1   8      474.49      456.71      9.03 o 
  -2  -1   8      947.01      993.89     14.75 o 
  -1  -1   8      547.24      537.72      9.66 o 
   0  -1   8      557.69      541.67     19.14 o 
   1  -1   8      603.07      579.42      9.69 o 
   2  -1   8     1308.33     1279.91     24.37 o 
   3  -1   8      781.07      770.30     31.48 o 
   4  -1   8       45.42       49.10      8.42 o 
   5  -1   8      131.59      131.83     18.98 o 
   6  -1   8        8.01        5.31      6.78 o 
  -7   0   8      100.18       92.93     20.83 o 
  -6   0   8       17.99       12.27      4.95 o 
  -5   0   8      228.26      231.20     11.59 o 
  -4   0   8       12.83        9.76      2.59 o 
  -3   0   8     1441.19     1404.70     21.51 o 
  -2   0   8     1641.26     1712.64     21.66 o 
  -1   0   8      528.48      582.68      9.83 o 
   0   0   8      191.22      188.63      6.92 o 
   1   0   8     2400.08     2427.58     29.35 o 
   2   0   8     3224.96     3113.76    123.45 o 
   3   0   8       36.90       48.29     13.19 o 
   4   0   8       20.24       14.95      6.54 o 
   5   0   8       47.74       36.12     11.64 o 
  -7   1   8       13.63       19.56      7.59 o 
  -6   1   8       38.81       52.12     17.57 o 
  -5   1   8        3.73        9.71      3.84 o 
  -4   1   8      329.04      344.91     10.64 o 
  -3   1   8      313.83      298.07      9.25 o 
  -2   1   8      194.70      174.63      8.13 o 
  -1   1   8        7.31        5.82      3.85 o 
   0   1   8        3.82        6.28      2.80 o 
   1   1   8      754.04      704.41     15.28 o 
   2   1   8     1168.11     1157.46     24.50 o 
   3   1   8      284.84      290.94     39.78 o 
   4   1   8      584.11      622.49     25.70 o 
   5   1   8        1.02        3.83      5.76 o 
  -7   2   8       31.38       32.29     11.35 o 
  -6   2   8      295.30      283.49     18.47 o 
  -5   2   8       92.30      107.79     14.81 o 
  -4   2   8      982.16     1041.29     21.78 o 
  -3   2   8      524.88      484.46     25.14 o 
  -2   2   8     1331.14     1307.21     13.93 o 
  -1   2   8      112.31      122.76      6.81 o 
   0   2   8       10.67       15.53      3.54 o 
   1   2   8      401.68      380.58     12.35 o 
   2   2   8     1231.57     1280.40     24.85 o 
   3   2   8      137.36      158.85     23.95 o 
   4   2   8      756.13      746.18     32.65 o 
   5   2   8      115.44       92.37     11.03 o 
  -7   3   8      148.12      146.31     31.28 o 
  -6   3   8      358.18      376.07     16.39 o 
  -5   3   8      121.73      116.29     28.53 o 
  -4   3   8      359.69      341.25     18.49 o 
  -3   3   8     1238.14     1268.39     18.77 o 
  -2   3   8     1675.99     1661.51     29.80 o 
  -1   3   8     1508.05     1509.57     17.34 o 
   0   3   8      376.18      394.05     12.72 o 
   1   3   8       93.49       69.84      6.54 o 
   2   3   8        2.51       13.06      6.80 o 
   3   3   8       20.72       23.83      6.52 o 
   4   3   8      968.78      991.63     23.56 o 
   5   3   8      214.19      198.84     14.34 o 
  -7   4   8       30.75       42.19     15.75 o 
  -6   4   8      236.51      256.45     19.26 o 
  -5   4   8      159.58      173.71     19.63 o 
  -4   4   8      531.39      521.32     27.28 o 
  -3   4   8       79.21       76.56      3.66 o 
  -2   4   8      892.99      914.01     20.11 o 
  -1   4   8     1544.10     1572.29     25.63 o 
   0   4   8       42.00       40.21      5.87 o 
   1   4   8      356.40      345.95     14.52 o 
   2   4   8      113.61      120.61     19.54 o 
   3   4   8     1133.56     1104.39     32.97 o 
   4   4   8      387.07      399.56     21.76 o 
  -7   5   8       11.36       13.46     12.13 o 
  -6   5   8      288.32      304.98     20.88 o 
  -5   5   8      253.91      299.58     21.05 o 
  -4   5   8        1.85        1.61      1.61 o 
  -3   5   8        6.57        6.99      2.27 o 
  -2   5   8      530.13      532.32     16.67 o 
  -1   5   8        6.38        9.34      3.99 o 
   0   5   8       39.28       43.41      5.52 o 
   1   5   8      414.50      436.42     16.72 o 
   2   5   8      340.93      363.77     13.68 o 
   3   5   8      358.09      378.31     15.97 o 
   4   5   8      252.00      282.37     14.55 o 
  -6   6   8      357.46      371.96     29.43 o 
  -5   6   8      311.69      351.34     16.95 o 
  -4   6   8       17.59       14.39      4.38 o 
  -3   6   8        8.44       10.11      2.94 o 
  -2   6   8      247.40      266.08     10.78 o 
  -1   6   8      985.78     1030.96     39.94 o 
   0   6   8      348.97      354.42     19.37 o 
   1   6   8      287.77      301.04     11.67 o 
   2   6   8      203.09      166.69      8.98 o 
   3   6   8       73.16       84.89      8.19 o 
  -6   7   8       40.47       44.13     16.02 o 
  -5   7   8       83.12       83.28     23.68 o 
  -4   7   8      218.65      199.20     18.16 o 
  -3   7   8      305.13      282.37     15.00 o 
  -2   7   8      742.18      764.79     20.08 o 
  -1   7   8     2562.41     2587.21     74.48 o 
   0   7   8      388.96      380.92     19.22 o 
   1   7   8      410.23      430.18     15.94 o 
   2   7   8       32.79       25.56      6.31 o 
   3   7   8        6.42        9.85      4.41 o 
  -5   8   8      104.77       91.98     33.41 o 
  -4   8   8       79.71       73.43     14.30 o 
  -3   8   8      315.25      317.42     16.55 o 
  -2   8   8       55.91       48.14     10.31 o 
  -1   8   8      396.14      429.72     25.98 o 
   0   8   8      772.42      838.36     16.57 o 
   1   8   8      283.21      244.16     10.28 o 
   2   8   8       85.92       79.09      9.11 o 
  -5   9   8       37.84       23.34     11.27 o 
  -4   9   8       19.49       12.91      6.76 o 
  -3   9   8      311.94      319.47     15.96 o 
  -2   9   8      143.77      130.89      8.34 o 
  -1   9   8      100.39      102.19      7.96 o 
   0   9   8      101.69      102.52      7.52 o 
   1   9   8      249.99      251.58     11.16 o 
  -3  10   8      129.49      121.33     17.69 o 
  -2  10   8        1.01        3.68      3.99 o 
  -1  10   8        1.05        2.94      3.49 o 
   0  10   8      194.48      203.88     13.12 o 
  -1 -13   9      418.43      412.46     18.01 o 
   0 -13   9        0.73        4.85      3.25 o 
   1 -13   9      113.77       88.36     17.15 o 
  -2 -12   9       73.85       67.41     13.82 o 
  -1 -12   9      287.73      315.29     33.09 o 
   0 -12   9      205.80      196.29     11.68 o 
   1 -12   9       29.81       24.35      8.45 o 
   2 -12   9       64.52       50.21     14.58 o 
   3 -12   9      277.72      274.26     12.85 o 
  -3 -11   9      238.70      218.71     36.64 o 
  -2 -11   9      283.09      300.64     13.38 o 
  -1 -11   9      506.11      480.80     13.24 o 
   0 -11   9      162.47      147.39     14.73 o 
   1 -11   9        3.16        6.48      4.04 o 
   2 -11   9       46.24       43.29     12.18 o 
   3 -11   9      211.79      185.52     17.73 o 
  -4 -10   9      126.19      127.33     10.49 o 
  -3 -10   9       95.49       90.42      9.61 o 
  -2 -10   9      200.47      205.92     19.96 o 
  -1 -10   9      611.39      605.15     20.71 o 
   0 -10   9      150.05      157.86     15.71 o 
   1 -10   9      223.58      206.58     12.89 o 
   2 -10   9       27.43       11.65      4.86 o 
   3 -10   9      178.09      178.40     12.02 o 
   4 -10   9      231.57      231.86     33.48 o 
  -5  -9   9       12.96       10.69      4.66 o 
  -4  -9   9      827.21      865.17     43.52 o 
  -3  -9   9      615.18      615.92     19.12 o 
  -2  -9   9      331.60      318.15     23.43 o 
  -1  -9   9      648.83      629.97     14.93 o 
   0  -9   9       53.43       72.47     11.07 o 
   1  -9   9      106.32       95.51     10.52 o 
   2  -9   9       80.28       74.55     13.78 o 
   3  -9   9       69.94       67.10     17.20 o 
   4  -9   9      376.38      338.20     22.03 o 
  -5  -8   9      237.52      280.16     18.04 o 
  -4  -8   9      381.48      369.52      8.74 o 
  -3  -8   9        8.95        8.33      1.77 o 
  -2  -8   9      310.02      284.89      8.28 o 
  -1  -8   9      195.07      202.43     17.92 o 
   0  -8   9       10.21       10.02      2.77 o 
   1  -8   9       73.10       97.59     16.16 o 
   2  -8   9        2.03        2.54      2.53 o 
   3  -8   9      144.66      115.03     38.72 o 
   4  -8   9       32.31       54.87     18.10 o 
   5  -8   9      333.84      339.57     19.74 o 
  -5  -7   9      364.25      354.71     20.09 o 
  -4  -7   9      170.11      177.75     20.17 o 
  -3  -7   9      128.98      134.30      7.25 o 
  -2  -7   9        1.93        3.52      1.77 o 
  -1  -7   9       92.75       95.93      5.17 o 
   0  -7   9      733.87      708.07     21.08 o 
   1  -7   9     1183.09     1253.78     27.05 o 
   2  -7   9      150.72      148.14      7.60 o 
   3  -7   9      189.86      125.34     25.21 o 
   4  -7   9        0.94        3.58      5.61 o 
   5  -7   9      411.49      382.67     20.64 o 
  -5  -6   9      149.89      132.68     14.35 o 
  -4  -6   9      539.89      529.76     10.60 o 
  -3  -6   9      189.38      184.17      6.14 o 
  -2  -6   9      108.36       98.41      5.21 o 
  -1  -6   9      341.70      356.42      7.51 o 
   0  -6   9     1094.00     1091.93     17.18 o 
   1  -6   9      251.38      242.37     16.99 o 
   2  -6   9      887.37      884.24     35.10 o 
   3  -6   9      361.75      354.72     18.33 o 
   4  -6   9      170.78      124.78     38.76 o 
   5  -6   9      268.72      263.25     19.78 o 
  -5  -5   9      384.68      379.75     22.26 o 
  -4  -5   9      593.09      595.43     17.08 o 
  -3  -5   9      556.36      563.05      9.94 o 
  -2  -5   9      899.85      909.98     13.93 o 
  -1  -5   9       49.66       41.52      4.97 o 
   0  -5   9       14.99       17.55      2.50 o 
   1  -5   9       49.53       50.52      7.07 o 
   2  -5   9      918.48      923.70     37.85 o 
   3  -5   9       12.04       25.19      8.93 o 
   4  -5   9       26.19       26.90     11.33 o 
   5  -5   9      152.75      128.43     45.15 o 
  -6  -4   9       20.72        9.95      4.86 o 
  -5  -4   9      763.56      756.12     19.52 o 
  -4  -4   9     1045.12     1063.97     19.53 o 
  -3  -4   9      334.78      336.61      7.19 o 
  -2  -4   9      305.47      286.13     11.27 o 
  -1  -4   9      147.25      148.16      6.59 o 
   0  -4   9        2.87        7.74      3.33 o 
   1  -4   9      640.87      689.71     16.53 o 
   2  -4   9      568.52      537.03     20.74 o 
   3  -4   9        5.03        8.42      5.34 o 
   4  -4   9        0.93       10.24      8.50 o 
   5  -4   9        0.11        4.05      5.09 o 
  -6  -3   9      155.88      134.33     20.85 o 
  -5  -3   9      147.81      139.02     12.10 o 
  -4  -3   9      477.83      490.20      9.79 o 
  -3  -3   9       40.53       41.23      4.78 o 
  -2  -3   9     1165.39     1208.06     19.24 o 
  -1  -3   9      387.70      386.33     10.81 o 
   0  -3   9       81.61       81.41      7.63 o 
   1  -3   9      351.01      364.56     10.53 o 
   2  -3   9     1028.50     1034.15     33.48 o 
   3  -3   9       77.36       92.73     10.79 o 
   4  -3   9      145.01      132.09     46.28 o 
   5  -3   9      131.07       93.44     40.13 o 
  -6  -2   9      439.80      467.11     18.16 o 
  -5  -2   9      273.11      240.69     18.33 o 
  -4  -2   9       56.18       48.57      7.43 o 
  -3  -2   9      485.28      453.09      9.67 o 
  -2  -2   9     2890.58     2999.80     26.98 o 
  -1  -2   9     1742.73     1815.29     18.42 o 
   0  -2   9      392.80      391.63     10.74 o 
   1  -2   9      331.62      308.89     19.12 o 
   2  -2   9     3572.65     3694.59     56.55 o 
   3  -2   9      669.59      690.83     24.85 o 
   4  -2   9      163.99      134.05     40.73 o 
   5  -2   9      109.98      115.27     29.99 o 
  -7  -1   9       89.15       67.46     27.00 o 
  -6  -1   9      198.47      235.12     35.20 o 
  -5  -1   9      104.03      100.23      9.88 o 
  -4  -1   9        5.05        5.12      4.53 o 
  -3  -1   9       25.00       24.61      3.35 o 
  -2  -1   9     1026.95     1039.50     20.64 o 
  -1  -1   9     1371.95     1373.21     15.19 o 
   0  -1   9       97.76       88.82     11.69 o 
   1  -1   9       81.43       98.00      8.01 o 
   2  -1   9      666.28      720.84     25.03 o 
   3  -1   9       26.60       23.02      6.53 o 
   4  -1   9       43.30       51.28     22.45 o 
   5  -1   9      327.48      351.39     22.24 o 
  -7   0   9      350.83      349.05     19.78 o 
  -6   0   9      102.90      113.55     34.05 o 
  -5   0   9      294.36      286.17     24.69 o 
  -4   0   9      185.63      171.86     25.38 o 
  -3   0   9        9.26        8.08      4.40 o 
  -2   0   9      300.74      266.92     12.91 o 
  -1   0   9      650.91      688.37     10.39 o 
   0   0   9      325.49      306.04      9.03 o 
   1   0   9      447.30      441.71     10.36 o 
   2   0   9       34.88       25.72      7.79 o 
   3   0   9      112.31      124.04     22.17 o 
   4   0   9      152.26      170.73     12.77 o 
   5   0   9      522.68      520.22     23.70 o 
  -7   1   9       45.50       57.01     14.52 o 
  -6   1   9      126.40      125.98     23.62 o 
  -5   1   9      739.17      766.65     46.84 o 
  -3   1   9        5.67        7.78      2.50 o 
  -2   1   9       29.22       21.84      3.07 o 
  -1   1   9     1207.16     1247.67     30.16 o 
   0   1   9      766.76      725.00     20.34 o 
   1   1   9      347.64      345.65     19.34 o 
   2   1   9       84.16       70.29      8.03 o 
   3   1   9      335.64      349.39     24.35 o 
   4   1   9      464.53      521.60     18.42 o 
   5   1   9      367.19      351.97     26.41 o 
  -7   2   9       12.15       14.57      3.84 o 
  -6   2   9      291.78      280.71     17.68 o 
  -5   2   9      500.08      519.24     25.54 o 
  -4   2   9       63.19       46.16      9.38 o 
  -3   2   9       48.89       53.41      6.49 o 
  -2   2   9       18.71       20.01      2.66 o 
  -1   2   9      380.33      344.78     23.07 o 
   0   2   9      455.66      467.30     19.89 o 
   1   2   9      501.22      502.45     20.89 o 
   2   2   9      324.29      303.34     25.19 o 
   3   2   9       59.11       66.34     11.23 o 
   4   2   9      344.71      376.85     22.84 o 
  -7   3   9       79.90       74.49     24.08 o 
  -6   3   9      214.84      239.13     14.08 o 
  -5   3   9      599.84      655.94     28.00 o 
  -4   3   9       32.20       24.78      5.62 o 
  -3   3   9       73.82       84.72      5.54 o 
  -2   3   9       48.85       50.04      8.34 o 
  -1   3   9     1538.64     1557.33     28.45 o 
   0   3   9       96.66      139.37     26.49 o 
   1   3   9        5.08        2.82      5.07 o 
   2   3   9      372.19      361.37     17.84 o 
   3   3   9       22.08       23.49      7.87 o 
   4   3   9      171.28      187.43     12.61 o 
  -6   4   9       74.25       63.38     21.46 o 
  -5   4   9      636.20      671.93     33.64 o 
  -4   4   9      650.41      647.07     27.32 o 
  -3   4   9      877.19      925.93     24.47 o 
  -2   4   9        0.29        3.84      2.57 o 
  -1   4   9      145.33      142.54      6.61 o 
   0   4   9      412.20      358.74     12.83 o 
   1   4   9       98.05      116.89     11.52 o 
   2   4   9      487.26      457.78     15.29 o 
   3   4   9        0.11        9.33      4.35 o 
   4   4   9       61.47       65.54      6.75 o 
  -6   5   9      166.74      151.44     33.28 o 
  -5   5   9      401.55      431.75     29.54 o 
  -4   5   9      547.64      623.51     27.96 o 
  -3   5   9        5.00       12.50      8.32 o 
  -2   5   9        0.75        3.25      2.65 o 
  -1   5   9       57.32       58.33     10.00 o 
   0   5   9      209.58      218.28     12.32 o 
   1   5   9      829.26      764.61     21.69 o 
   2   5   9      275.76      266.94     12.20 o 
   3   5   9        1.03        3.96      3.78 o 
  -6   6   9        1.67        4.16      5.16 o 
  -5   6   9      199.17      195.65     50.49 o 
  -4   6   9      273.79      319.39     43.51 o 
  -3   6   9       21.75       31.15      7.51 o 
  -2   6   9       48.15       61.50      7.21 o 
  -1   6   9      352.48      337.79     12.30 o 
   0   6   9      646.82      644.38     26.18 o 
   1   6   9      309.09      308.56     16.85 o 
   2   6   9      167.82      174.24      8.44 o 
   3   6   9       27.54       10.72      4.52 o 
  -5   7   9        4.33        5.17      3.86 o 
  -4   7   9      195.97      191.71     44.87 o 
  -3   7   9     1209.79     1225.50     17.77 o 
  -2   7   9      491.45      505.01     18.17 o 
  -1   7   9        0.56        6.25      3.74 o 
   0   7   9       23.42       40.71      8.64 o 
   1   7   9      245.44      240.25     10.69 o 
   2   7   9      380.43      382.95     14.73 o 
  -5   8   9      173.60      118.10     23.45 o 
  -4   8   9      237.71      228.62     25.97 o 
  -3   8   9      968.96     1023.06     24.94 o 
  -2   8   9      557.14      582.08     13.55 o 
  -1   8   9      113.67      102.43      7.50 o 
   0   8   9        3.61        6.01      3.26 o 
   1   8   9       28.92       21.45      8.82 o 
  -4   9   9       58.85       58.37     18.49 o 
  -3   9   9      227.41      237.08     12.05 o 
  -2   9   9      332.24      331.86     22.71 o 
  -1   9   9      118.25      104.73     11.36 o 
   0   9   9        3.89        9.54      3.65 o 
  -2 -12  10       88.99       83.84     27.31 o 
  -1 -12  10      785.83      833.18     39.48 o 
   0 -12  10      557.06      547.15     17.75 o 
   1 -12  10      111.62      102.29     15.76 o 
   2 -12  10       22.33       21.70      5.81 o 
  -3 -11  10      299.69      307.73     37.62 o 
  -2 -11  10      176.76      142.00     10.48 o 
  -1 -11  10      260.46      216.35     18.97 o 
   0 -11  10      640.33      614.16     24.81 o 
   1 -11  10      476.50      464.31     21.59 o 
   2 -11  10      323.05      346.78     18.50 o 
   3 -11  10        8.06        7.41      4.30 o 
  -4 -10  10      580.57      568.34     25.47 o 
  -3 -10  10      462.20      433.91     20.72 o 
  -2 -10  10       10.11       16.33      4.59 o 
  -1 -10  10       17.91       23.35      5.73 o 
   0 -10  10      169.01      189.61     14.03 o 
   1 -10  10      940.89      939.79     23.19 o 
   2 -10  10      568.69      562.51     18.17 o 
   3 -10  10        9.37        7.44      4.23 o 
  -4  -9  10      482.68      455.09     54.91 o 
  -3  -9  10      127.08      132.56     14.95 o 
  -2  -9  10      107.92       92.64     23.44 o 
  -1  -9  10      142.66      124.56     12.42 o 
   0  -9  10        2.04        2.65      2.69 o 
   1  -9  10      237.07      265.57     12.68 o 
   2  -9  10      856.48      865.63     18.09 o 
   3  -9  10      460.73      421.17     26.36 o 
   4  -9  10       37.23       28.14     18.54 o 
  -5  -8  10      130.86       96.24     22.33 o 
  -4  -8  10      237.98      257.39      7.52 o 
  -3  -8  10      471.38      502.18     16.88 o 
  -2  -8  10      161.99      182.24     14.50 o 
  -1  -8  10       13.41       13.51      2.96 o 
   0  -8  10        7.19        4.93      2.70 o 
   1  -8  10      311.06      321.82     13.44 o 
   2  -8  10     1491.59     1400.56     56.27 o 
   3  -8  10      819.22      855.93     25.70 o 
   4  -8  10      224.45      265.47     15.65 o 
  -5  -7  10       11.33        6.28      4.27 o 
  -4  -7  10      559.82      577.08     14.89 o 
  -3  -7  10      115.76      121.49      8.46 o 
  -2  -7  10       70.63       78.67     11.52 o 
  -1  -7  10      215.56      218.64     12.08 o 
   0  -7  10      176.62      170.48      8.99 o 
   1  -7  10      201.01      201.90     11.36 o 
   2  -7  10      346.22      363.13     19.08 o 
   3  -7  10      724.03      765.70     35.27 o 
   4  -7  10      195.36      230.12     16.31 o 
  -5  -6  10        9.42       11.11      2.28 o 
  -4  -6  10       67.30       50.54     12.16 o 
  -3  -6  10       69.49       59.82      7.44 o 
  -2  -6  10     1559.44     1565.07     36.43 o 
  -1  -6  10      489.79      481.16     11.09 o 
   0  -6  10      144.87      144.14     15.13 o 
   1  -6  10     1495.98     1446.93     53.16 o 
   2  -6  10      209.62      223.46     14.80 o 
   3  -6  10     1314.88     1298.04     53.44 o 
   4  -6  10      323.45      336.81     26.66 o 
   5  -6  10       99.90       72.89     22.16 o 
  -5  -5  10        6.29        7.08      3.69 o 
  -4  -5  10       45.43       35.84      5.14 o 
  -3  -5  10      282.10      264.45      6.75 o 
  -2  -5  10      332.82      326.34     12.15 o 
  -1  -5  10      178.75      180.76      8.76 o 
   0  -5  10      666.06      655.05     21.04 o 
   1  -5  10      571.52      565.22     22.50 o 
   2  -5  10       49.54       57.23     16.72 o 
   3  -5  10      275.56      308.70     17.67 o 
   4  -5  10      273.63      308.27     20.39 o 
   5  -5  10      375.56      387.29     21.23 o 
  -6  -4  10       64.02       65.11     19.65 o 
  -5  -4  10       71.13       59.55     24.70 o 
  -4  -4  10        1.25        2.93      1.28 o 
  -3  -4  10        7.19       11.40      2.10 o 
  -2  -4  10      171.83      174.42      5.94 o 
  -1  -4  10     1498.59     1484.72     23.79 o 
   0  -4  10       16.24       15.97      3.34 o 
   1  -4  10       61.77       61.05     14.41 o 
   2  -4  10      110.29       95.44     23.99 o 
   3  -4  10       54.36       54.40     15.47 o 
   4  -4  10        4.33        6.39      6.06 o 
   5  -4  10      618.63      612.61     41.04 o 
  -6  -3  10      230.22      184.67     40.20 o 
  -5  -3  10      181.53      194.84     38.74 o 
  -4  -3  10        1.33        1.69      2.37 o 
  -3  -3  10        2.90        5.18      2.15 o 
  -2  -3  10      262.53      264.30      7.01 o 
  -1  -3  10     2716.77     2777.88     47.83 o 
   0  -3  10      950.17      951.12     21.63 o 
   1  -3  10       52.84       39.83     11.91 o 
   2  -3  10      560.66      531.49     24.95 o 
   4  -3  10       33.35       34.29      9.46 o 
   5  -3  10      618.58      574.21     38.60 o 
  -6  -2  10      218.65      195.50     23.01 o 
  -5  -2  10      161.89      166.09      8.10 o 
  -4  -2  10        2.76        1.64      0.68 o 
  -3  -2  10        0.45        2.52      3.17 o 
  -2  -2  10        5.79        7.10      1.94 o 
  -1  -2  10     1116.03     1135.80     26.36 o 
   0  -2  10      626.55      638.84     19.68 o 
   1  -2  10      205.56      208.71     31.54 o 
   2  -2  10      510.52      429.35     27.12 o 
   3  -2  10        0.22       12.29      8.00 o 
   4  -2  10      112.57       93.04     33.55 o 
   5  -2  10      167.83      175.44     16.37 o 
  -6  -1  10       35.25       40.39      8.66 o 
  -5  -1  10      583.32      592.28     32.48 o 
  -4  -1  10      993.17     1024.65     31.58 o 
  -3  -1  10       37.39       38.03      4.87 o 
  -2  -1  10        4.09        3.98      1.76 o 
  -1  -1  10      729.12      713.82     13.92 o 
   0  -1  10     1696.06     1779.36     34.55 o 
   1  -1  10     1718.99     1650.35     59.57 o 
   2  -1  10      346.86      319.01     15.55 o 
   3  -1  10       67.95       73.02     12.15 o 
   4  -1  10       11.44        5.23      5.31 o 
   5  -1  10      167.23      168.99     39.40 o 
  -6   0  10      106.52       72.18     20.32 o 
  -5   0  10      323.11      316.09     18.52 o 
  -4   0  10      916.05      947.46     34.36 o 
  -3   0  10       71.39       70.96      5.34 o 
  -2   0  10       50.22       50.51      6.27 o 
  -1   0  10     1345.61     1406.97     26.55 o 
   0   0  10     1847.35     1861.24     57.51 o 
   1   0  10       54.42       49.69      9.95 o 
   2   0  10       68.77       79.59     10.05 o 
   3   0  10       52.01       57.74     27.99 o 
   4   0  10       11.95       18.25      6.73 o 
  -6   1  10        0.15        1.04      3.23 o 
  -5   1  10       60.83       62.10     19.75 o 
  -4   1  10      123.34      149.17     31.15 o 
  -3   1  10      326.13      329.15     14.47 o 
  -2   1  10      393.82      385.16     13.64 o 
  -1   1  10      200.15      174.76     21.39 o 
   0   1  10      340.90      328.92     12.81 o 
   1   1  10      221.37      241.96     21.26 o 
   2   1  10     1385.12     1386.86     48.99 o 
   3   1  10      167.25      173.58     13.32 o 
   4   1  10       17.86        9.14      6.71 o 
  -6   2  10       79.52       64.30     15.87 o 
  -5   2  10      120.49      101.79     42.31 o 
  -4   2  10      399.13      419.93     20.16 o 
  -3   2  10      318.01      318.97      6.46 o 
  -2   2  10      608.78      634.10     13.98 o 
  -1   2  10        3.19        5.80      5.05 o 
   0   2  10      310.09      295.97     16.77 o 
   1   2  10      314.06      350.44     16.56 o 
   2   2  10     1509.57     1523.09    353.58 o 
   3   2  10      307.13      262.58     16.88 o 
   4   2  10        0.40        8.06      6.54 o 
  -6   3  10       16.27       10.66      6.14 o 
  -5   3  10      283.69      261.87     26.46 o 
  -4   3  10      235.54      223.04     15.22 o 
  -3   3  10      585.40      588.99     11.78 o 
  -2   3  10      987.78      992.77     20.47 o 
  -1   3  10       93.69       91.51      6.16 o 
   0   3  10      128.79      115.45      9.03 o 
   1   3  10       18.25       28.66      7.00 o 
   2   3  10     1218.10     1223.93     51.15 o 
   3   3  10      388.09      341.68     26.71 o 
   4   3  10       62.69       57.76     10.03 o 
  -5   4  10       78.71       79.18     23.16 o 
  -4   4  10      115.58      150.93     49.29 o 
  -3   4  10      935.63      963.09     18.80 o 
  -2   4  10      156.93      180.59     20.08 o 
  -1   4  10      306.93      311.95     11.10 o 
   0   4  10       37.29       28.77      4.53 o 
   1   4  10      343.70      369.61     14.60 o 
   2   4  10      602.03      614.78     14.77 o 
   3   4  10      629.21      653.20     25.69 o 
  -6   5  10      252.42      213.31     38.82 o 
  -5   5  10      142.46      125.17     36.50 o 
  -4   5  10      124.99      113.13     12.91 o 
  -3   5  10       42.06       39.72      8.79 o 
  -2   5  10        6.64       10.92      3.44 o 
  -1   5  10      663.07      702.65     20.41 o 
   0   5  10       68.91       52.62     10.30 o 
   1   5  10        0.13        3.52      3.04 o 
   2   5  10      297.62      275.56     12.69 o 
   3   5  10      309.20      280.36     12.60 o 
  -5   6  10        4.10        1.84      4.78 o 
  -4   6  10       44.22       42.90     13.08 o 
  -3   6  10       84.81       77.02      5.83 o 
  -2   6  10      304.93      321.80     12.70 o 
  -1   6  10      477.62      478.00     12.34 o 
   0   6  10      509.61      474.99     15.02 o 
   1   6  10       28.97       26.05      8.06 o 
   2   6  10       14.52        8.17      3.62 o 
  -5   7  10      302.48      237.34     40.39 o 
  -4   7  10       72.78       57.41     17.36 o 
  -3   7  10      816.64      778.06     28.05 o 
  -2   7  10      425.53      428.97     19.72 o 
  -1   7  10      427.98      424.18     18.20 o 
   0   7  10       68.00       65.20      9.24 o 
   1   7  10       26.86       23.20      5.15 o 
  -4   8  10      263.14      256.30     18.99 o 
  -3   8  10        0.94        6.78      7.73 o 
  -2   8  10      291.03      311.69     21.79 o 
  -1   8  10      258.53      245.49     11.91 o 
   0   8  10      249.29      235.42     17.90 o 
   0 -12  11       30.84       22.11      7.28 o 
  -2 -11  11      321.08      319.84     12.14 o 
  -1 -11  11       46.94       41.66     10.12 o 
   0 -11  11        3.29        3.33      3.80 o 
   1 -11  11        3.32        5.94      3.04 o 
   2 -11  11       96.65       76.23     22.31 o 
  -3 -10  11      190.24      164.97     40.12 o 
  -2 -10  11      257.03      263.94     18.68 o 
  -1 -10  11      442.55      435.41     18.08 o 
   0 -10  11      109.19      100.70     14.25 o 
   1 -10  11        0.83        4.78      3.51 o 
   2 -10  11       79.21       72.47     15.05 o 
   3 -10  11      103.99      107.50     13.88 o 
  -4  -9  11       67.55       62.49     11.05 o 
  -3  -9  11       41.92       40.14      7.65 o 
  -2  -9  11       20.85       34.29     11.71 o 
  -1  -9  11      435.18      461.67     12.58 o 
   0  -9  11      127.77      130.25     14.39 o 
   1  -9  11        4.05        3.82      2.96 o 
   2  -9  11       38.35       24.68      7.78 o 
   3  -9  11      395.86      402.55     22.03 o 
  -4  -8  11       15.77       11.10      3.29 o 
  -3  -8  11        6.60        6.73      3.13 o 
  -2  -8  11       43.51       26.27      8.00 o 
  -1  -8  11      213.07      244.54     20.31 o 
   0  -8  11      158.68      148.78     26.54 o 
   1  -8  11      100.24       86.89     20.59 o 
   2  -8  11       22.50       13.69      6.08 o 
   3  -8  11      320.26      316.94     21.35 o 
   4  -8  11      164.61      172.93     13.80 o 
  -4  -7  11       31.32       41.90     10.05 o 
  -3  -7  11        1.80        3.75      1.75 o 
  -2  -7  11       62.25       52.62      9.84 o 
  -1  -7  11     1041.88     1049.17     26.00 o 
   0  -7  11      462.78      448.89     14.52 o 
   1  -7  11      517.65      479.26     22.79 o 
   2  -7  11       97.73      113.25     38.95 o 
   3  -7  11       92.53       64.26      8.79 o 
   4  -7  11        9.17       10.08      6.47 o 
  -5  -6  11      264.74      228.67     18.07 o 
  -4  -6  11      277.29      297.21     38.02 o 
  -3  -6  11        0.63        2.27      1.47 o 
  -2  -6  11      200.04      203.28     22.48 o 
  -1  -6  11      189.05      186.13     11.97 o 
   0  -6  11      616.78      594.63     24.44 o 
   1  -6  11      624.33      660.68     29.14 o 
   2  -6  11        1.13       11.35      8.26 o 
   3  -6  11      150.91      122.86     41.86 o 
   4  -6  11       54.18       77.53     12.97 o 
  -5  -5  11      426.90      409.84     22.76 o 
  -4  -5  11      940.98      945.63     28.37 o 
  -3  -5  11        8.07        8.90      2.10 o 
  -2  -5  11      595.53      603.24     11.63 o 
  -1  -5  11      260.81      226.71     11.34 o 
   0  -5  11      537.81      561.17     20.91 o 
   1  -5  11      603.02      599.36     25.01 o 
   2  -5  11      359.73      349.22     18.73 o 
   3  -5  11      102.83       90.78     32.78 o 
   4  -5  11      237.04      233.48     17.86 o 
  -5  -4  11      163.09      121.27     32.44 o 
  -4  -4  11      176.36      175.42     15.26 o 
  -3  -4  11      145.81      138.23     15.91 o 
  -2  -4  11      393.00      412.71     12.01 o 
  -1  -4  11       15.59       20.95      5.38 o 
   0  -4  11       49.86       41.33      6.38 o 
   1  -4  11       22.32       39.30     13.96 o 
   2  -4  11      589.50      609.89     26.83 o 
   3  -4  11      157.01      151.75     13.44 o 
  -6  -3  11        0.34        2.15      2.32 o 
  -5  -3  11       13.70       14.45      7.41 o 
  -4  -3  11      804.52      715.31     22.77 o 
  -3  -3  11      889.01      875.21     22.24 o 
  -2  -3  11       69.54       76.99      9.05 o 
  -1  -3  11      246.91      250.79     11.99 o 
   0  -3  11      661.36      597.41     30.93 o 
   1  -3  11        4.14       13.34      6.22 o 
   2  -3  11      259.26      283.02     16.96 o 
   3  -3  11      527.75      504.69     19.78 o 
   4  -3  11        2.35        5.75      7.32 o 
  -6  -2  11       30.87       36.37      7.96 o 
  -5  -2  11        0.39        4.95      5.11 o 
  -4  -2  11      653.28      615.93     37.47 o 
  -3  -2  11     1390.01     1386.74     51.21 o 
  -2  -2  11     1779.45     1763.74     42.93 o 
  -1  -2  11       39.77       29.64      8.54 o 
   0  -2  11     2026.63     2012.70     49.41 o 
   1  -2  11       92.40       96.72     30.46 o 
   2  -2  11      310.36      336.38     19.59 o 
   3  -2  11      491.99      520.03     19.96 o 
   4  -2  11       17.75        8.38      6.51 o 
  -6  -1  11       11.55       19.66      6.88 o 
  -5  -1  11       88.89       87.46      9.52 o 
  -4  -1  11       31.33       45.13     12.84 o 
  -3  -1  11      303.92      310.00      8.92 o 
  -2  -1  11      496.79      467.92     27.33 o 
  -1  -1  11      246.91      223.06     18.47 o 
   0  -1  11       31.60       27.95      6.12 o 
   1  -1  11       51.73       44.08      7.99 o 
   2  -1  11      182.15      221.55     14.79 o 
   3  -1  11      470.79      504.11     19.70 o 
   4  -1  11      109.16      103.43     10.61 o 
  -6   0  11      385.53      331.02     19.29 o 
  -5   0  11       74.88       69.51      8.56 o 
  -4   0  11       71.01       71.79     17.27 o 
  -3   0  11       98.80       96.25      9.21 o 
  -2   0  11      579.98      583.62     17.81 o 
  -1   0  11     1348.55     1359.67     35.60 o 
   0   0  11       58.01       83.87     16.49 o 
   1   0  11        1.82       -0.57      4.80 o 
   2   0  11       55.49       74.99     19.40 o 
   3   0  11      528.78      536.61     20.83 o 
   4   0  11      232.09      229.61     18.43 o 
  -6   1  11       99.67      104.44     28.53 o 
  -5   1  11       96.42       86.76     13.15 o 
  -4   1  11        9.18        7.22      4.38 o 
  -3   1  11      364.01      356.96      7.80 o 
  -2   1  11      746.89      796.63     18.65 o 
  -1   1  11      295.87      296.04     24.65 o 
   0   1  11        5.04       10.25      2.84 o 
   1   1  11        4.78        8.12      6.16 o 
   2   1  11      253.32      253.45     17.02 o 
   3   1  11      386.51      415.48     25.66 o 
   4   1  11       17.78       18.67      6.08 o 
  -6   2  11        5.87        3.28      3.58 o 
  -5   2  11       91.41      113.16     28.70 o 
  -4   2  11       95.62       98.76     26.78 o 
  -3   2  11       40.45       31.11      3.50 o 
  -2   2  11      118.53      129.57      8.22 o 
  -1   2  11      373.52      371.45     26.57 o 
   0   2  11      784.87      788.07     31.60 o 
   1   2  11       67.45       66.92     33.36 o 
   2   2  11      114.13      101.67     10.42 o 
   3   2  11       70.63       65.19      8.08 o 
  -6   3  11       50.53       51.07     13.98 o 
  -5   3  11      232.43      233.65     34.51 o 
  -4   3  11      155.83      172.41     14.53 o 
  -3   3  11      158.00      143.11     20.08 o 
  -2   3  11       10.11       11.17      3.12 o 
  -1   3  11       23.11       34.79      7.10 o 
   0   3  11      490.22      490.33     15.75 o 
   1   3  11      161.18      157.87     12.91 o 
   2   3  11        0.32        4.35      6.51 o 
   3   3  11      428.60      455.58     23.69 o 
  -5   4  11      758.71      735.77     40.31 o 
  -4   4  11       63.28       83.61     10.53 o 
  -3   4  11        1.06        0.66      1.80 o 
  -2   4  11      389.96      363.46     13.28 o 
  -1   4  11       41.22       56.32     11.91 o 
   0   4  11      462.53      458.37     16.61 o 
   1   4  11      235.09      228.22     14.93 o 
   2   4  11       18.09       17.37      6.62 o 
  -5   5  11       77.00       71.39     22.94 o 
  -4   5  11        7.41        8.54      5.32 o 
  -3   5  11      295.02      285.84     11.02 o 
  -2   5  11       28.76       30.76      6.24 o 
  -1   5  11      780.30      783.24     15.68 o 
   0   5  11      244.74      262.26     14.55 o 
   1   5  11       57.98       65.50      6.40 o 
   2   5  11       37.17       38.95      7.69 o 
  -4   6  11       68.14       83.13     31.12 o 
  -3   6  11       40.17       32.46      7.15 o 
  -2   6  11       14.00       15.18      3.53 o 
  -1   6  11      155.64      162.89      8.00 o 
   0   6  11      203.57      209.97     15.56 o 
   1   6  11       20.81       21.62      5.74 o 
  -3   7  11       90.01      106.88     30.51 o 
  -2   7  11      197.17      188.05      9.16 o 
  -1   7  11       17.56       22.67      4.62 o 
   0   7  11      130.31      114.75      7.78 o 
  -1 -11  12      297.84      289.74     17.40 o 
   0 -11  12      435.93      441.75     17.91 o 
  -2 -10  12        0.16        3.01      2.83 o 
  -1 -10  12      325.30      320.31     12.73 o 
   0 -10  12      489.17      506.14     20.72 o 
   1 -10  12      119.55      106.08      9.40 o 
   2 -10  12      140.62      140.37     12.50 o 
  -3  -9  12      243.79      216.08     14.49 o 
  -2  -9  12      125.98      109.03     16.41 o 
  -1  -9  12       35.71       31.76      8.38 o 
   0  -9  12      511.76      532.22     21.31 o 
   1  -9  12      514.79      475.94     28.41 o 
   2  -9  12      389.96      377.87     20.76 o 
  -3  -8  12       28.45       29.82      4.90 o 
  -2  -8  12      169.96      154.95     15.09 o 
  -1  -8  12        0.57        5.76      3.22 o 
   0  -8  12      596.21      541.43     16.94 o 
   1  -8  12      737.56      757.11     23.96 o 
   2  -8  12      732.71      761.39     42.98 o 
   3  -8  12      123.96       90.91     19.61 o 
  -4  -7  12        8.89       15.99      4.66 o 
  -3  -7  12      173.38      178.28      9.39 o 
  -2  -7  12       33.44       35.00      6.37 o 
  -1  -7  12       22.33       19.84      6.28 o 
   0  -7  12       17.80       22.13     12.96 o 
   1  -7  12      253.32      316.58     16.21 o 
   2  -7  12      595.90      631.62     35.50 o 
   3  -7  12      507.53      515.58     25.96 o 
  -4  -6  12      598.56      577.85     30.89 o 
  -3  -6  12      325.40      342.30     12.17 o 
  -2  -6  12      307.51      307.29     17.98 o 
  -1  -6  12     1556.13     1498.74    348.03 o 
   0  -6  12        0.60        4.29      4.04 o 
   1  -6  12      224.57      196.92     14.84 o 
   2  -6  12      308.42      339.10     17.25 o 
   3  -6  12      616.31      576.27     33.83 o 
  -5  -5  12       21.97        8.02      3.70 o 
  -4  -5  12      120.16       95.88     20.49 o 
  -3  -5  12        7.21        8.58      2.63 o 
  -2  -5  12      638.73      638.73     37.86 o 
  -1  -5  12      824.81      763.77     66.04 o 
   0  -5  12       42.65       34.98     11.97 o 
   1  -5  12       57.61       62.79     24.73 o 
   2  -5  12       92.03       76.86     40.24 o 
   3  -5  12      457.17      484.99     29.37 o 
  -5  -4  12       53.34       53.59     10.58 o 
  -4  -4  12       41.65       35.97     13.68 o 
  -3  -4  12      112.65       97.68     22.29 o 
  -2  -4  12      118.78      119.26     17.30 o 
  -1  -4  12      181.32      180.62     34.68 o 
   0  -4  12        1.56        4.65      2.41 o 
   1  -4  12        7.18        2.69      5.03 o 
   2  -4  12       15.21       33.21     11.72 o 
   3  -4  12      567.98      591.97     33.61 o 
  -5  -3  12       98.32       91.36     35.78 o 
  -4  -3  12        8.89        5.92      4.95 o 
  -3  -3  12      488.15      478.89     30.91 o 
  -2  -3  12      142.93      130.42     21.86 o 
  -1  -3  12       21.31       34.50      6.70 o 
   0  -3  12        4.11        4.13      5.55 o 
   1  -3  12      247.67      248.56     16.00 o 
   2  -3  12       11.26       16.86      7.18 o 
   3  -3  12      621.76      604.55     34.31 o 
  -5  -2  12      184.34      189.20     12.21 o 
  -4  -2  12       12.75       11.77      8.37 o 
  -3  -2  12      448.82      415.77     26.30 o 
  -2  -2  12      357.44      357.09     20.91 o 
  -1  -2  12      206.61      195.43     14.00 o 
   0  -2  12      589.27      551.26     33.26 o 
   1  -2  12      233.22      217.55     15.47 o 
   2  -2  12        1.04        7.24      5.96 o 
   3  -2  12      141.88      172.36     12.96 o 
  -5  -1  12      420.00      422.84     25.54 o 
  -4  -1  12      244.14      266.32     17.42 o 
  -3  -1  12      218.29      178.89     16.97 o 
  -2  -1  12     1125.84     1141.50     34.30 o 
  -1  -1  12     1147.71     1092.83     27.62 o 
   0  -1  12      255.70      237.39     29.70 o 
   1  -1  12       35.13       55.82     15.57 o 
   2  -1  12      156.45      157.41     14.05 o 
   3  -1  12      142.33      131.44     26.84 o 
  -5   0  12      142.89      149.78     13.83 o 
  -4   0  12      186.32      191.99     44.41 o 
  -3   0  12       73.17       70.79     20.57 o 
  -2   0  12      215.51      182.57     22.68 o 
  -1   0  12       12.33       10.08      7.37 o 
   0   0  12       71.51      110.29     18.41 o 
   1   0  12      399.41      408.34     22.52 o 
   2   0  12      150.50      157.42     13.56 o 
   3   0  12       43.67       31.92     10.67 o 
  -5   1  12      213.84      223.35     14.34 o 
  -4   1  12      398.46      425.32     18.22 o 
  -3   1  12       33.47       30.82      7.01 o 
  -2   1  12        0.05        2.38      2.91 o 
  -1   1  12      122.66      122.71     24.20 o 
   0   1  12      862.95      936.31     41.49 o 
   1   1  12      445.69      458.14     19.42 o 
   2   1  12      167.64      188.50     13.03 o 
   3   1  12       17.94       17.59      5.77 o 
  -5   2  12      196.64      200.31     14.66 o 
  -4   2  12      483.33      452.46     27.46 o 
  -3   2  12      171.11      165.36     23.14 o 
  -2   2  12       19.12       20.21      3.93 o 
  -1   2  12      175.12      159.56     14.25 o 
   0   2  12     1086.61     1068.92     38.19 o 
   1   2  12      352.66      347.80     16.82 o 
   2   2  12      115.24      106.92     28.21 o 
  -5   3  12      139.65      131.37     13.14 o 
  -4   3  12      393.47      409.88     26.61 o 
  -3   3  12      207.91      196.97     25.26 o 
  -2   3  12      601.72      601.41     12.22 o 
  -1   3  12        1.25        3.19      2.05 o 
   0   3  12      538.86      489.75     14.63 o 
   1   3  12      304.61      264.27     15.75 o 
   2   3  12      324.89      331.79     19.73 o 
  -4   4  12       24.44       25.69      6.70 o 
  -3   4  12       63.44       71.64      9.58 o 
  -2   4  12      352.33      348.48     16.89 o 
  -1   4  12        7.55       10.84      4.60 o 
   0   4  12      133.24      142.20      7.77 o 
   1   4  12      798.70      834.22     35.51 o 
  -4   5  12       49.20       40.93      8.34 o 
  -3   5  12      191.46      185.25     14.78 o 
  -2   5  12      421.52      415.61     34.69 o 
  -1   5  12      239.83      228.64     34.38 o 
   0   5  12        6.18        9.58      4.66 o 
   1   5  12      151.86      142.71      8.90 o 
  -3   6  12      335.74      345.86     26.03 o 
  -2   6  12      430.43      404.40     26.29 o 
  -1   6  12       53.46       52.27      5.25 o 
  -2  -9  13      134.00      130.50     20.39 o 
  -1  -9  13       76.03       60.55     11.99 o 
   0  -9  13        9.52       11.75      3.98 o 
   1  -9  13       34.79       50.38      8.48 o 
  -3  -8  13       33.16       33.89      7.41 o 
  -2  -8  13      152.76      139.58     15.31 o 
  -1  -8  13      566.55      551.40     23.77 o 
   0  -8  13      136.98      106.89     29.75 o 
   1  -8  13       81.88       81.39     10.25 o 
   2  -8  13        7.08        7.29      5.54 o 
  -4  -7  13        4.75       10.42      4.94 o 
  -3  -7  13      217.74      187.02     15.61 o 
  -2  -7  13      245.32      248.23      9.67 o 
  -1  -7  13      657.86      639.36     34.77 o 
   0  -7  13      197.73      224.66     13.81 o 
   1  -7  13        9.32       11.61      6.38 o 
   2  -7  13       36.82       22.85     18.87 o 
  -4  -6  13        2.00        1.97      4.84 o 
  -3  -6  13        3.88        8.23      3.64 o 
  -2  -6  13       60.29       57.44     12.61 o 
  -1  -6  13      454.10      472.76     18.78 o 
   0  -6  13      146.77      158.23     13.37 o 
   1  -6  13       13.00        7.37      5.35 o 
   2  -6  13       19.80       24.73     11.50 o 
  -4  -5  13      590.22      623.81     26.76 o 
  -3  -5  13      749.84      722.30     39.60 o 
  -2  -5  13        6.92        5.36      6.71 o 
  -1  -5  13      488.10      464.49     18.29 o 
   0  -5  13      704.38      687.70     23.18 o 
   1  -5  13       37.50       38.52     11.78 o 
   2  -5  13        8.27       13.95      7.28 o 
   3  -5  13       99.28      103.84     11.57 o 
  -5  -4  13       64.74       60.46      8.39 o 
  -4  -4  13      475.66      492.74     28.61 o 
  -3  -4  13       53.36       47.42     19.81 o 
  -2  -4  13       11.48        8.85      3.49 o 
  -1  -4  13       10.63        9.93      3.86 o 
   0  -4  13      364.37      367.91     19.48 o 
   1  -4  13      318.09      319.58     32.19 o 
   2  -4  13      264.65      289.34     20.58 o 
   3  -4  13        3.94        5.05     10.16 o 
  -5  -3  13      480.18      468.25     32.52 o 
  -4  -3  13      218.36      212.24     12.83 o 
  -3  -3  13       14.08       10.61      5.83 o 
  -2  -3  13      102.39       59.99     19.28 o 
  -1  -3  13        4.26        3.65      3.43 o 
   0  -3  13       82.04       89.71     11.03 o 
   1  -3  13      499.93      492.66     20.23 o 
   2  -3  13      243.31      231.48     14.72 o 
   3  -3  13       38.04       27.16     14.89 o 
  -5  -2  13      392.85      381.75     20.58 o 
  -4  -2  13      908.84      908.67     47.16 o 
  -3  -2  13        4.51       15.33      8.49 o 
  -2  -2  13      115.30      120.20     11.70 o 
  -1  -2  13       80.43       78.79     18.88 o 
   0  -2  13      165.68      154.66     13.15 o 
   1  -2  13      528.09      569.41     26.19 o 
   2  -2  13      161.13      196.49     14.11 o 
  -5  -1  13       43.29       43.86     13.17 o 
  -4  -1  13      230.51      224.37     13.84 o 
  -3  -1  13      285.66      291.43     15.53 o 
  -2  -1  13      728.27      737.58     26.12 o 
  -1  -1  13      277.56      221.74     20.45 o 
   0  -1  13       62.86       72.43      9.81 o 
   1  -1  13      186.24      225.71     14.46 o 
   2  -1  13      218.90      232.35     15.01 o 
  -5   0  13        3.09        2.46      4.81 o 
  -4   0  13      366.34      365.30     34.49 o 
  -3   0  13      774.65      779.86     25.31 o 
  -2   0  13      176.77      172.87     26.79 o 
  -1   0  13       55.74       39.20     11.77 o 
   0   0  13       22.14        8.86     12.59 o 
   1   0  13      147.91      162.05     12.76 o 
   2   0  13      352.23      294.29     36.01 o 
  -5   1  13       29.65       29.47      7.31 o 
  -4   1  13      261.82      281.96     19.83 o 
  -3   1  13        4.13       10.83      6.12 o 
  -2   1  13       23.95       35.77      8.73 o 
  -1   1  13      309.76      333.41     16.85 o 
   0   1  13        0.31        2.52      5.47 o 
   1   1  13       62.28       55.59     24.47 o 
   2   1  13       64.86       73.54     10.17 o 
  -4   2  13        2.56       11.59      7.79 o 
  -3   2  13       41.10       48.26      8.58 o 
  -2   2  13      689.96      673.16     39.25 o 
  -1   2  13      273.69      270.15     12.31 o 
   0   2  13        3.22        6.24      5.49 o 
   1   2  13       20.05       15.02      6.07 o 
  -4   3  13       23.45       23.01      8.56 o 
  -3   3  13        2.94        5.90      5.49 o 
  -2   3  13      377.76      370.83     16.21 o 
  -1   3  13      251.32      253.29      9.43 o 
   0   3  13       57.46       57.74      8.06 o 
   1   3  13       14.90       14.45      9.17 o 
  -3   4  13        2.49        9.22      6.06 o 
  -2   4  13      187.42      179.78     14.61 o 
  -1   4  13      318.49      312.27     12.88 o 
   0   4  13       67.44       78.70      6.84 o 
  -1  -8  14      232.45      202.08     14.91 o 
   0  -8  14      590.07      626.17     28.97 o 
  -2  -7  14       77.52       87.48      9.45 o 
  -1  -7  14       12.63       13.07      5.18 o 
   0  -7  14      271.26      257.90     27.82 o 
   1  -7  14      514.17      514.94     26.54 o 
  -3  -6  14      703.85      701.19     30.12 o 
  -2  -6  14       47.75       49.58     12.95 o 
  -1  -6  14       15.61       16.65      5.71 o 
   0  -6  14       21.32       25.39     13.58 o 
   1  -6  14      460.92      510.92     25.82 o 
  -3  -5  14      441.39      440.89     31.19 o 
  -2  -5  14        4.90        8.26      6.69 o 
  -1  -5  14        1.41        5.55      6.33 o 
   0  -5  14       36.18       42.28     18.40 o 
   1  -5  14      185.57      196.13     15.09 o 
  -4  -4  14        7.32       10.29      8.37 o 
  -3  -4  14      191.82      190.18     25.53 o 
  -2  -4  14      222.11      249.83     17.16 o 
  -1  -4  14       65.78       66.82     20.73 o 
   0  -4  14       18.91       19.10      6.20 o 
   1  -4  14      215.15      213.29     31.64 o 
  -4  -3  14        0.74        4.41      4.34 o 
  -3  -3  14       10.38        7.86      5.91 o 
  -2  -3  14       73.28       95.08     11.10 o 
  -1  -3  14      667.06      672.47     37.38 o 
   0  -3  14       39.40       41.33      8.00 o 
   1  -3  14       73.56       61.97      9.82 o 
  -4  -2  14      282.63      293.53     18.33 o 
  -3  -2  14       17.89       15.64      8.76 o 
  -2  -2  14      139.56      153.18     12.23 o 
  -1  -2  14      402.24      410.80     25.86 o 
   0  -2  14       74.06       73.10      9.42 o 
   1  -2  14        0.01        6.28      6.20 o 
  -4  -1  14      341.47      320.34     19.38 o 
  -3  -1  14      199.87      168.32     12.58 o 
  -2  -1  14       78.46       89.72     11.54 o 
  -1  -1  14      217.03      245.74     14.69 o 
   0  -1  14      203.85      174.03     46.33 o 
   1  -1  14        9.19       25.48      9.73 o 
  -4   0  14       30.36       32.36      9.04 o 
  -2   0  14       15.61       20.28      7.08 o 
  -1   0  14      433.25      469.06     28.39 o 
   0   0  14      232.55      237.57     17.03 o 
   1   0  14       52.19       57.41     30.11 o 
  -3   1  14        6.65       14.68      6.94 o 
  -2   1  14      145.98      113.32     47.30 o 
  -1   1  14      403.12      416.35     39.11 o 
   0   1  14      316.04      379.50     22.22 o 
  -3   2  14        1.03        3.59      5.45 o 
  -2   2  14      184.80      166.34     16.54 o 
  -1   2  14      231.15      222.03     11.44 o 
  -1  -5  15      198.28      209.14     15.45 o 
  -2  -4  15       36.58       44.62      7.92 o 
  -1  -4  15      154.99      168.73     13.58 o 
  -2  -3  15        3.17        4.60      5.72 o 
  -1  -3  15      292.38      313.20     19.80 o 
  -2  -2  15        2.81        8.22      5.27 o 
  -1  -2  15      215.99      226.62     20.72 o 
  -2  -1  15       40.46       33.50     20.54 o 
  -1  -1  15        8.42        9.67     10.83 o 
                                                 
